# Supplementary material for: Genetic mapping identifies genomic regions and candidate genes for seed weight and shelling percentage in groundnut
Source: Front Genet. 2023 Mar 16;14:1128182. doi: 10.3389/fgene.2023.1128182 (PMC10061104; doi:10.3389/fgene.2023.1128182)
Supplement: Supplementary file 1 [file Table2.XLSX]

## Sheet: Supplementary Table 2
Supplementary Table 2. Epistatic QTLs identified for 100 seed weight and shelling percentage
TraitName	Season	E-QTL name	Chromosome1	Position1	Left marker1	Right marker1	Chromosome2	Position2	Left marker2	Right marker2	LOD	PVE(%)	Add1	Add2	AddbyAdd
A. Epistatic QTLs identified for shelling percentage (SP)
SP_PR1314	PR1314	qqSh%_PR1314-A01.1	A01	105	A01_18024312	A01_87807559	A08	30	A08_15117675	A08_22746986	3.1237	27.0916	-0.6858	-0.3868	-3.4693
SP_PR1314	PR1314	qqSh%_PR1314-A03.3	A03	50	A03_130214050	A03_26436755	B02	40	B02_105027425	B02_1464159	3.1394	10.8383	-1.0625	0.2543	1.9622
SP_PR1314	PR1314	qqSh%_PR1314-A03.1	A03	95	A03_79744	A03_164926	B03	20	B03_2132304	B03_47885356	3.3833	16.9042	-1.033	-0.4576	-2.7967
SP_PR1314	PR1314	qqSh%_PR1314-A03.2	A03	35	A03_129442390	A03_89333751	B06	80	B06_101916218	B06_26303246	3.0544	10.9235	0.1506	0.2434	2.0942
SP_PR1314	PR1314	qqSh%_PR1314-A01.2	A01	105	A01_18024312	A01_87807559	B07	15	B07_10207119	B07_28885572	3.0633	15.6958	-1.1386	-0.1288	-3.0302
SP_PR1314	PR1314	qqSh%_PR1314-B06.1	B06	30	B06_125228099	B06_32340224	B07	105	B07_124109741	B07_115243698	3.5103	10.654	-0.2407	-0.4116	-2.1157
SP_PR1314	PR1314	qqSh%_PR1314-A02.1	A02	25	A02_88587938	A02_551221	B08	5	B08_4004864	B08_106275894	3.5285	18.4316	1.7722	-1.6721	3.1599
SP_PR1314	PR1314	qqSh%_PR1314-B04.1	B04	70	B04_5226796	B04_125866585	B08	5	B08_4004864	B08_106275894	3.5465	11.1723	-1.0637	0.3284	-2.3905
SP_R19	R19	qqSh%_R19-A01.6	A01	50	A01_10154147	A01_10118518	A03	95	A03_79744	A03_164926	3.4313	18.2311	-0.5402	0.4774	2.4447
SP_R19	R19	qqSh%_R19-A01.5	A01	100	A01_4021101	A01_37218769	A04	45	A04_13911912	A04_12130081	3.2762	18.4705	-0.2929	-0.7327	-2.686
SP_R19	R19	qqSh%_R19-A02.4	A02	75	A02_79194257	A02_80795363	A07	80	A07_9970372	A07_8582130	3.2319	13.6216	-0.2768	-0.5244	-2.3748
SP_R19	R19	qqSh%_R19-A03.4	A03	120	A03_124822441	A03_64446705	A07	15	A07_38242509	A07_46729289	3.1112	16.0897	0.3529	1.2398	2.7065
SP_R19	R19	qqSh%_R19-B01.2	B01	60	B01_135771887	B01_137086133	B02	50	B02_4134901	B02_104725442	3.0893	15.1511	1.3129	1.8005	-2.1417
SP_R19	R19	qqSh%_R19-A01.4	A01	100	A01_4021101	A01_37218769	B05	110	B05_127472152	B05_148801908	3.0662	20.7702	-0.3489	-0.3959	-2.9016
SP_R19	R19	qqSh%_R19-A02.2	A02	45	A02_1855037	A02_52841377	B06	100	B06_541455	B06_107716	5.2616	14.7709	0.695	-0.5439	-2.2687
SP_R19	R19	qqSh%_R19-A02.3	A02	80	A02_8459610	A02_85258048	B06	100	B06_541455	B06_107716	3.369	12.2443	0.7092	-0.5765	-2.0299
SP_R19	R19	qqSh%_R19-A06.1	A06	40	A06_1134931	A06_11191374	B06	100	B06_541455	B06_107716	3.3919	10.8557	0.2272	-0.4981	-2.0037
SP_R19	R19	qqSh%_R19-A01.3	A01	100	A01_4021101	A01_37218769	B08	20	B08_106274690	B08_114426335	3.3632	25.1354	0.1506	0.1994	-3.1184
SP_R19	R19	qqSh%_R19-A01.7	A01	5	A01_105900135	A01_977371	B08	20	B08_106274690	B08_114426335	3.0133	19.5237	-1.5664	-0.4331	2.9156
SP_R19	R19	qqSh%_R19-B01.1	B01	75	B01_7594015	B01_3213283	B09	25	B09_142124962	B09_122313672	4.0082	14.448	0.3381	0.8087	-2.3724
SP_R19	R19	qqSh%_R19-B08.1	B08	25	B08_114383216	B08_1332206	B09	25	B09_142124962	B09_122313672	3.9822	12.1682	1.2118	1.6259	-2.2733
SP_R19	R19	qqSh%_R19-A10.1	A10	90	A10_109094772	A10_104674897	B09	95	B09_143735842	B09_143696046	3.3265	12.6194	0.9351	-1.1067	-1.8225
SP_R19	R19	qqSh%_R19-B09.1	B09	95	B09_143735842	B09_143696046	B10	15	B10_6466766	B10_135881666	3.0643	16.7341	-1.1165	0.5783	-2.318
SP_R19	R19	qqSh%_R19-B09.2	B09	95	B09_143735842	B09_143696046	B10	40	B10_135881635	B10_133851380	3.2113	11.8878	-0.6079	0.5098	-1.9264
SP_R2014	R2014	qqSh%_R2014-A03.5	A03	120	A03_124822441	A03_64446705	A07	15	A07_38242509	A07_46729289	3.0525	15.6696	0.3008	1.2186	2.6661
SP_R2014	R2014	qqSh%_R2014-A05.2	A05	165	A05_26265759	A05_108659371	B01	55	B01_136383487	B01_2654490	3.1452	11.9099	0.8054	-0.5709	-2.4347
SP_R2014	R2014	qqSh%_R2014-A01.10	A01	105	A01_18024312	A01_87807559	B03	110	B03_498171	B03_22706003	3.0697	26.2953	0.3821	0.8786	3.2878
SP_R2014	R2014	qqSh%_R2014-A01.9	A01	100	A01_4021101	A01_37218769	B05	110	B05_127472152	B05_148801908	3.2199	21.6593	-0.4464	-0.4018	-2.9568
SP_R2014	R2014	qqSh%_R2014-A02.5	A02	45	A02_1855037	A02_52841377	B06	100	B06_541455	B06_107716	5.4725	15.4638	0.7635	-0.5841	-2.3099
SP_R2014	R2014	qqSh%_R2014-A02.6	A02	80	A02_8459610	A02_85258048	B06	100	B06_541455	B06_107716	3.5909	13.2227	0.8169	-0.6304	-2.086
SP_R2014	R2014	qqSh%_R2014-A06.2	A06	40	A06_1134931	A06_11191374	B06	100	B06_541455	B06_107716	3.3623	11.0236	0.25	-0.5521	-2.008
SP_R2014	R2014	qqSh%_R2014-B02.1	B02	50	B02_4134901	B02_104725442	B06	100	B06_541455	B06_107716	3.099	12.495	1.1001	-0.1639	-2.0469
SP_R2014	R2014	qqSh%_R2014-B02.2	B02	75	B02_18643849	B02_19813272	B06	100	B06_541455	B06_107716	3.0871	10.5774	0.8725	-0.5138	-1.8168
SP_R2014	R2014	qqSh%_R2014-A05.1	A05	125	A05_7789446	A05_10736952	B06	60	B06_134924916	B06_8381538	3.192	19.6177	0.1597	-1.5143	-2.7607
SP_R2014	R2014	qqSh%_R2014-A01.8	A01	100	A01_4021101	A01_37218769	B08	20	B08_106274690	B08_114426335	3.5562	26.3053	0.1523	0.2399	-3.187
SP_R2014	R2014	qqSh%_R2014-A01.11	A01	5	A01_105900135	A01_977371	B08	20	B08_106274690	B08_114426335	3.1192	20.0404	-1.5626	-0.4049	2.9588
SP_R2014	R2014	qqSh%_R2014-B01.3	B01	75	B01_7594015	B01_3213283	B09	25	B09_142124962	B09_122313672	3.9388	13.8697	0.2838	0.8569	-2.3197
SP_R2014	R2014	qqSh%_R2014-B08.2	B08	25	B08_114383216	B08_1332206	B09	25	B09_142124962	B09_122313672	4.0641	12.6252	1.3144	1.6729	-2.2845
SP_R2014	R2014	qqSh%_R2014-A10.2	A10	90	A10_109094772	A10_104674897	B09	95	B09_143735842	B09_143696046	3.2935	12.3909	0.9301	-1.0833	-1.8204
SP_R2014	R2014	qqSh%_R2014-B03.1	B03	10	B03_26296360	B03_28606544	B09	95	B09_143735842	B09_143696046	3.0345	16.4208	0.6916	-2.116	-2.6502
SP_R2014	R2014	qqSh%_R2014-B09.3	B09	95	B09_143735842	B09_143696046	B10	15	B10_6466766	B10_135881666	3.0668	16.6067	-1.0885	0.548	-2.3308
SP_R2014	R2014	qqSh%_R2014-B09.4	B09	95	B09_143735842	B09_143696046	B10	40	B10_135881635	B10_133851380	3.1295	11.6149	-0.5799	0.5035	-1.9183
B. Epistatic QTLs identified for seed weight (SW)
SW_PR1314	PR1314	qqSW_PR1314-A02.1	A02	75	A02_79194257	A02_80795363	A03	75	A03_28417018	A03_132850871	3.9019	10.4018	11.5614	3.5834	10.3826
SW_PR1314	PR1314	qqSW_PR1314-A01.5	A01	105	A01_18024312	A01_87807559	A04	90	A04_4784897	A04_102671799	3.7529	11.1308	-5.1764	-0.0032	-7.1515
SW_PR1314	PR1314	qqSW_PR1314-A01.6	A01	105	A01_18024312	A01_87807559	A04	100	A04_21557431	A04_110796791	4.064	10.8371	-7.8192	2.1124	-9.7373
SW_PR1314	PR1314	qqSW_PR1314-A02.10	A02	90	A02_91666148	A02_88970803	A04	100	A04_21557431	A04_110796791	3.8383	10.2752	9.0639	3.7745	9.9098
SW_PR1314	PR1314	qqSW_PR1314-A01.10	A01	75	A01_104200953	A01_49780603	A04	95	A04_82133689	A04_45714530	4.2761	11.5253	7.9433	8.232	11.8424
SW_PR1314	PR1314	qqSW_PR1314-A02.2	A02	75	A02_79194257	A02_80795363	A04	95	A04_82133689	A04_45714530	4.4981	10.8468	10.0077	5.9333	9.0552
SW_PR1314	PR1314	qqSW_PR1314-A02.9	A02	85	A02_88924681	A02_91661020	A04	95	A04_82133689	A04_45714530	4.4949	10.5279	9.078	5.7072	9.464
SW_PR1314	PR1314	qqSW_PR1314-A03.24	A03	30	A03_125000055	A03_128202363	A04	95	A04_82133689	A04_45714530	4.5366	10.9227	9.0157	6.5353	10.6462
SW_PR1314	PR1314	qqSW_PR1314-A02.3	A02	75	A02_79194257	A02_80795363	A05	50	A05_108455088	A05_16611604	4.8767	11.5027	9.1408	3.9632	8.0808
SW_PR1314	PR1314	qqSW_PR1314-A03.2	A03	75	A03_28417018	A03_132850871	A06	90	A06_8882807	A06_107791648	3.9406	11.4313	2.4987	11.6495	9.4287
SW_PR1314	PR1314	qqSW_PR1314-A04.10	A04	95	A04_82133689	A04_45714530	A06	90	A06_8882807	A06_107791648	3.9301	11.8135	4.9133	9.9539	8.0684
SW_PR1314	PR1314	qqSW_PR1314-A05.1	A05	50	A05_108455088	A05_16611604	A06	90	A06_8882807	A06_107791648	4.5266	12.222	2.4009	8.8424	6.8246
SW_PR1314	PR1314	qqSW_PR1314-A03.3	A03	75	A03_28417018	A03_132850871	A06	60	A06_87573387	A06_70531625	4.0959	11.1486	2.3537	11.3061	9.3995
SW_PR1314	PR1314	qqSW_PR1314-A04.1	A04	90	A04_4784897	A04_102671799	A06	60	A06_87573387	A06_70531625	4.1258	13.3167	2.5742	7.7606	6.4895
SW_PR1314	PR1314	qqSW_PR1314-A03.4	A03	75	A03_28417018	A03_132850871	A06	55	A06_109008464	A06_6005111	3.9498	10.3867	2.4411	10.7022	10.08
SW_PR1314	PR1314	qqSW_PR1314-A04.2	A04	90	A04_4784897	A04_102671799	A06	55	A06_109008464	A06_6005111	3.6021	12.5804	2.8765	7.3136	6.9733
SW_PR1314	PR1314	qqSW_PR1314-A04.6	A04	100	A04_21557431	A04_110796791	A06	55	A06_109008464	A06_6005111	4.0021	10.7906	3.4119	9.6768	8.9478
SW_PR1314	PR1314	qqSW_PR1314-A01.9	A01	155	A01_95668523	A01_104923102	A06	5	A06_110897664	A06_110903900	3.9612	13.258	5.0509	-3.4397	-5.5471
SW_PR1314	PR1314	qqSW_PR1314-A02.4	A02	75	A02_79194257	A02_80795363	A07	10	A07_16137611	A07_74058564	3.7653	11.1094	8.4538	3.4125	7.9648
SW_PR1314	PR1314	qqSW_PR1314-A06.7	A06	60	A06_87573387	A06_70531625	A08	25	A08_16479540	A08_15117675	3.9479	11.6112	7.4851	3.4767	5.8895
SW_PR1314	PR1314	qqSW_PR1314-A03.5	A03	75	A03_28417018	A03_132850871	A08	40	A08_17902499	A08_37075566	4.9603	10.1183	1.0276	-8.2881	-10.5358
SW_PR1314	PR1314	qqSW_PR1314-A04.11	A04	95	A04_82133689	A04_45714530	A08	40	A08_17902499	A08_37075566	3.7812	12.22	5.2795	-7.4587	-10.3091
SW_PR1314	PR1314	qqSW_PR1314-A06.23	A06	130	A06_111342983	A06_98048782	A08	40	A08_17902499	A08_37075566	3.9999	13.3903	4.2623	-6.2559	-9.5024
SW_PR1314	PR1314	qqSW_PR1314-A03.6	A03	75	A03_28417018	A03_132850871	A08	35	A08_22746986	A08_34971849	5.1357	10.8397	2.4697	-10.1976	-10.9132
SW_PR1314	PR1314	qqSW_PR1314-A04.7	A04	100	A04_21557431	A04_110796791	A08	35	A08_22746986	A08_34971849	5.1095	11.137	4.498	-9.2761	-10.1829
SW_PR1314	PR1314	qqSW_PR1314-A06.24	A06	130	A06_111342983	A06_98048782	A08	35	A08_22746986	A08_34971849	3.8792	13.4142	5.2159	-7.4233	-9.106
SW_PR1314	PR1314	qqSW_PR1314-A03.7	A03	75	A03_28417018	A03_132850871	A09	50	A09_3683543	A09_645563	6.2528	10.6109	4.1628	-10.7813	-11.8078
SW_PR1314	PR1314	qqSW_PR1314-A01.13	A01	25	A01_977371	A01_9319456	A09	100	A09_4657186	A09_2166846	3.6341	12.9203	7.5979	1.7119	9.461
SW_PR1314	PR1314	qqSW_PR1314-A09.2	A09	100	A09_4657186	A09_2166846	A10	85	A10_100519680	A10_103589072	3.9541	11.0347	1.1133	7.6496	8.4946
SW_PR1314	PR1314	qqSW_PR1314-A04.3	A04	90	A04_4784897	A04_102671799	B01	25	B01_7871880	B01_1492115	3.9071	11.4866	5.3195	-7.3691	-8.2147
SW_PR1314	PR1314	qqSW_PR1314-A03.8	A03	75	A03_28417018	A03_132850871	B01	95	B01_129615546	B01_102278024	4.1422	10.1183	4.8729	-11.1412	-12.6363
SW_PR1314	PR1314	qqSW_PR1314-A03.9	A03	75	A03_28417018	A03_132850871	B02	50	B02_4134901	B02_104725442	3.8286	10.1323	3.8744	11.4061	10.2821
SW_PR1314	PR1314	qqSW_PR1314-A04.8	A04	100	A04_21557431	A04_110796791	B02	50	B02_4134901	B02_104725442	3.892	10.111	4.5787	10.1961	9.0658
SW_PR1314	PR1314	qqSW_PR1314-A04.9	A04	100	A04_21557431	A04_110796791	B02	70	B02_4608186	B02_9532358	3.8065	10.8415	3.3588	9.8058	8.7396
SW_PR1314	PR1314	qqSW_PR1314-A04.12	A04	95	A04_82133689	A04_45714530	B02	70	B02_4608186	B02_9532358	4.3713	11.2406	4.8457	9.1232	8.5621
SW_PR1314	PR1314	qqSW_PR1314-A03.10	A03	75	A03_28417018	A03_132850871	B02	105	B02_105389010	B02_102703503	3.6976	10.5601	1.5911	-9.3326	-10.6421
SW_PR1314	PR1314	qqSW_PR1314-A01.1	A01	40	A01_7070530	A01_7069776	B04	140	B04_4665173	B04_128785045	4.149	12.0774	5.0984	10.0278	6.3563
SW_PR1314	PR1314	qqSW_PR1314-A01.2	A01	45	A01_7071291	A01_96848733	B04	140	B04_4665173	B04_128785045	5.2909	13.5927	5.4774	10.3605	7.2042
SW_PR1314	PR1314	qqSW_PR1314-A01.3	A01	35	A01_9974460	A01_5523220	B04	140	B04_4665173	B04_128785045	3.9281	12.0789	3.7173	10.7419	7.2475
SW_PR1314	PR1314	qqSW_PR1314-A03.11	A03	75	A03_28417018	A03_132850871	B04	140	B04_4665173	B04_128785045	4.5667	13.1648	2.6457	12.6259	8.9362
SW_PR1314	PR1314	qqSW_PR1314-A04.4	A04	90	A04_4784897	A04_102671799	B04	140	B04_4665173	B04_128785045	4.3107	13.3878	4.259	9.2316	6.3584
SW_PR1314	PR1314	qqSW_PR1314-A04.13	A04	95	A04_82133689	A04_45714530	B04	140	B04_4665173	B04_128785045	4.7287	13.4291	5.1035	11.0382	7.6342
SW_PR1314	PR1314	qqSW_PR1314-A05.2	A05	50	A05_108455088	A05_16611604	B04	140	B04_4665173	B04_128785045	4.8181	12.6405	3.9597	10.3927	6.9362
SW_PR1314	PR1314	qqSW_PR1314-B01.1	B01	20	B01_4988635	B01_2051669	B04	140	B04_4665173	B04_128785045	4.7747	15.2408	5.9054	9.4374	6.4746
SW_PR1314	PR1314	qqSW_PR1314-B01.5	B01	10	B01_41712512	B01_5184057	B04	140	B04_4665173	B04_128785045	3.958	12.7633	5.6791	10.5811	7.1695
SW_PR1314	PR1314	qqSW_PR1314-B02.1	B02	60	B02_1638679	B02_19280408	B04	140	B04_4665173	B04_128785045	3.6429	13.7352	-4.6145	9.9589	-7.23
SW_PR1314	PR1314	qqSW_PR1314-B02.7	B02	20	B02_6071123	B02_106509566	B04	140	B04_4665173	B04_128785045	3.8354	13.1868	5.8199	10.0765	6.2581
SW_PR1314	PR1314	qqSW_PR1314-A01.11	A01	75	A01_104200953	A01_49780603	B04	120	B04_5483885	B04_20636555	5.5782	15.8391	6.8067	5.8444	10.3297
SW_PR1314	PR1314	qqSW_PR1314-A03.29	A03	35	A03_129442390	A03_89333751	B04	120	B04_5483885	B04_20636555	6.1742	16.2824	-8.0435	2.9611	-7.5459
SW_PR1314	PR1314	qqSW_PR1314-A04.15	A04	60	A04_99728228	A04_117856961	B04	120	B04_5483885	B04_20636555	4.8259	12.2616	7.6912	6.9173	10.3071
SW_PR1314	PR1314	qqSW_PR1314-A06.1	A06	90	A06_8882807	A06_107791648	B04	120	B04_5483885	B04_20636555	5.2382	14.9697	7.896	2.8114	7.2232
SW_PR1314	PR1314	qqSW_PR1314-A06.16	A06	55	A06_109008464	A06_6005111	B04	120	B04_5483885	B04_20636555	5.0284	15.3799	7.0142	2.4926	7.6475
SW_PR1314	PR1314	qqSW_PR1314-A08.3	A08	35	A08_22746986	A08_34971849	B04	120	B04_5483885	B04_20636555	4.1231	10.8228	-5.2439	1.677	-6.8749
SW_PR1314	PR1314	qqSW_PR1314-B02.2	B02	70	B02_4608186	B02_9532358	B04	120	B04_5483885	B04_20636555	4.4477	14.0464	6.512	2.0145	7.1266
SW_PR1314	PR1314	qqSW_PR1314-B03.1	B03	40	B03_3096124	B03_123997235	B04	120	B04_5483885	B04_20636555	3.7311	12.9034	5.7523	0.2597	6.7581
SW_PR1314	PR1314	qqSW_PR1314-B03.6	B03	65	B03_109260308	B03_130138766	B04	120	B04_5483885	B04_20636555	4.21	16.1013	7.9631	0.8415	5.7205
SW_PR1314	PR1314	qqSW_PR1314-A01.7	A01	105	A01_18024312	A01_87807559	B04	135	B04_5635347	B04_4665173	4.68	11.9975	-7.1828	1.3297	-9.267
SW_PR1314	PR1314	qqSW_PR1314-A03.1	A03	105	A03_25161497	A03_119344311	B04	135	B04_5635347	B04_4665173	4.5265	11.3726	-7.4448	1.3518	-8.7847
SW_PR1314	PR1314	qqSW_PR1314-A03.30	A03	35	A03_129442390	A03_89333751	B04	135	B04_5635347	B04_4665173	3.9881	13.2325	-9.5328	3.6739	-7.6519
SW_PR1314	PR1314	qqSW_PR1314-A06.8	A06	60	A06_87573387	A06_70531625	B04	135	B04_5635347	B04_4665173	3.8817	11.5631	9.3496	4.3561	7.3259
SW_PR1314	PR1314	qqSW_PR1314-A06.17	A06	55	A06_109008464	A06_6005111	B04	135	B04_5635347	B04_4665173	4.1139	12.451	8.9597	3.4449	8.1106
SW_PR1314	PR1314	qqSW_PR1314-A08.1	A08	125	A08_10198901	A08_41625037	B04	135	B04_5635347	B04_4665173	3.7403	10.0982	-5.8927	0.3739	-8.7092
SW_PR1314	PR1314	qqSW_PR1314-A08.2	A08	40	A08_17902499	A08_37075566	B04	135	B04_5635347	B04_4665173	5.2208	14.5104	-7.903	5.5735	-10.995
SW_PR1314	PR1314	qqSW_PR1314-A08.4	A08	35	A08_22746986	A08_34971849	B04	135	B04_5635347	B04_4665173	6.9058	14.6972	-8.4445	5.0889	-10.1925
SW_PR1314	PR1314	qqSW_PR1314-A10.1	A10	20	A10_64911831	A10_46983473	B04	135	B04_5635347	B04_4665173	3.9996	12.3924	-8.9917	3.2844	-8.1552
SW_PR1314	PR1314	qqSW_PR1314-A03.31	A03	35	A03_129442390	A03_89333751	B04	125	B04_11424470	B04_19116638	3.8435	11.1344	-8.6844	2.3074	-6.4349
SW_PR1314	PR1314	qqSW_PR1314-A06.2	A06	90	A06_8882807	A06_107791648	B04	125	B04_11424470	B04_19116638	4.1136	11.0269	8.8679	2.7428	6.7952
SW_PR1314	PR1314	qqSW_PR1314-A06.9	A06	60	A06_87573387	A06_70531625	B04	125	B04_11424470	B04_19116638	3.8188	10.7981	8.4086	2.2089	6.531
SW_PR1314	PR1314	qqSW_PR1314-A06.18	A06	55	A06_109008464	A06_6005111	B04	125	B04_11424470	B04_19116638	4.0209	10.1588	7.7802	2.3573	7.2593
SW_PR1314	PR1314	qqSW_PR1314-B02.3	B02	70	B02_4608186	B02_9532358	B04	125	B04_11424470	B04_19116638	4.1203	10.3899	8.2632	2.809	7.2669
SW_PR1314	PR1314	qqSW_PR1314-A02.8	A02	25	A02_88587938	A02_551221	B04	145	B04_21964255	B04_4999515	3.7815	10.0703	-1.4876	3.9144	-7.1011
SW_PR1314	PR1314	qqSW_PR1314-A03.12	A03	75	A03_28417018	A03_132850871	B04	145	B04_21964255	B04_4999515	4.5845	10.2815	3.8991	10.3174	12.0265
SW_PR1314	PR1314	qqSW_PR1314-A03.13	A03	75	A03_28417018	A03_132850871	B05	120	B05_148801908	B05_140425606	3.6875	12.5085	4.0365	12.3066	8.661
SW_PR1314	PR1314	qqSW_PR1314-A03.14	A03	75	A03_28417018	A03_132850871	B06	65	B06_3180468	B06_119209062	3.8121	12.227	2.5813	-8.4152	-12.086
SW_PR1314	PR1314	qqSW_PR1314-A03.15	A03	75	A03_28417018	A03_132850871	B07	80	B07_3700284	B07_121954137	3.9107	13.3064	1.978	-8.444	-11.9522
SW_PR1314	PR1314	qqSW_PR1314-B04.9	B04	135	B04_5635347	B04_4665173	B07	80	B07_3700284	B07_121954137	3.8339	14.3256	2.635	-6.3198	-10.191
SW_PR1314	PR1314	qqSW_PR1314-A03.20	A03	25	A03_29265264	A03_121975083	B07	15	B07_10207119	B07_28885572	3.6888	10.3673	-8.6619	6.2557	-9.3549
SW_PR1314	PR1314	qqSW_PR1314-A03.21	A03	15	A03_35709034	A03_130265374	B07	15	B07_10207119	B07_28885572	3.6349	11.9238	-8.8364	5.612	-9.2159
SW_PR1314	PR1314	qqSW_PR1314-A04.16	A04	60	A04_99728228	A04_117856961	B07	15	B07_10207119	B07_28885572	4.4458	10.9285	8.9955	8.0609	11.1779
SW_PR1314	PR1314	qqSW_PR1314-A06.10	A06	60	A06_87573387	A06_70531625	B07	15	B07_10207119	B07_28885572	3.6728	11.5394	8.0275	2.0339	6.3364
SW_PR1314	PR1314	qqSW_PR1314-A06.15	A06	65	A06_105316360	A06_23789774	B07	15	B07_10207119	B07_28885572	3.8491	11.9974	8.9637	5.7482	9.3106
SW_PR1314	PR1314	qqSW_PR1314-A06.19	A06	55	A06_109008464	A06_6005111	B07	15	B07_10207119	B07_28885572	4.5113	13.4949	8.2749	3.4065	7.8646
SW_PR1314	PR1314	qqSW_PR1314-B01.2	B01	25	B01_7871880	B01_1492115	B07	15	B07_10207119	B07_28885572	4.0207	11.0196	-8.4778	5.8124	-9.3334
SW_PR1314	PR1314	qqSW_PR1314-B02.4	B02	70	B02_4608186	B02_9532358	B07	20	B07_10207119	B07_28885572	4.1854	15.0342	7.2934	2.2081	7.4624
SW_PR1314	PR1314	qqSW_PR1314-B02.5	B02	70	B02_4608186	B02_9532358	B07	15	B07_10207119	B07_28885572	4.3824	13.3325	8.1955	3.2452	7.79
SW_PR1314	PR1314	qqSW_PR1314-A03.16	A03	75	A03_28417018	A03_132850871	B07	95	B07_20089862	B07_60701615	4.0622	10.2328	3.9369	11.0611	11.2105
SW_PR1314	PR1314	qqSW_PR1314-A06.11	A06	60	A06_87573387	A06_70531625	B07	5	B07_59191138	B07_124449262	3.8335	11.7449	7.4626	3.6591	5.7882
SW_PR1314	PR1314	qqSW_PR1314-A01.8	A01	105	A01_18024312	A01_87807559	B07	10	B07_124449262	B07_122177705	4.1551	10.5887	-5.4256	0.073	-7.5227
SW_PR1314	PR1314	qqSW_PR1314-A03.22	A03	10	A03_35709034	A03_130265374	B07	10	B07_124449262	B07_122177705	3.6628	10.0294	8.3229	5.8519	9.1058
SW_PR1314	PR1314	qqSW_PR1314-A03.26	A03	115	A03_128832699	A03_118446096	B07	10	B07_124449262	B07_122177705	4.2113	11.2613	-7.0581	3.2783	-8.1013
SW_PR1314	PR1314	qqSW_PR1314-A06.12	A06	60	A06_87573387	A06_70531625	B07	10	B07_124449262	B07_122177705	3.6876	11.4443	8.1227	2.3972	6.2577
SW_PR1314	PR1314	qqSW_PR1314-A06.20	A06	55	A06_109008464	A06_6005111	B07	10	B07_124449262	B07_122177705	3.7395	11.2676	7.8869	2.8266	7.0289
SW_PR1314	PR1314	qqSW_PR1314-B01.3	B01	25	B01_7871880	B01_1492115	B07	10	B07_124449262	B07_122177705	4.3055	10.136	-8.8479	6.5754	-9.2824
SW_PR1314	PR1314	qqSW_PR1314-B02.6	B02	70	B02_4608186	B02_9532358	B07	10	B07_124449262	B07_122177705	3.7257	10.7838	8.1843	3.2588	7.1261
SW_PR1314	PR1314	qqSW_PR1314-B04.3	B04	140	B04_4665173	B04_128785045	B07	10	B07_124449262	B07_122177705	4.4156	12.8291	10.1605	4.6637	6.8077
SW_PR1314	PR1314	qqSW_PR1314-A03.17	A03	75	A03_28417018	A03_132850871	B08	20	B08_106274690	B08_114426335	4.6113	10.7747	3.4788	-10.2436	-11.7226
SW_PR1314	PR1314	qqSW_PR1314-B07.5	B07	15	B07_10207119	B07_28885572	B08	20	B08_106274690	B08_114426335	3.6404	10.0845	5.3762	-8.1151	-9.4348
SW_PR1314	PR1314	qqSW_PR1314-A03.27	A03	115	A03_128832699	A03_118446096	B08	95	B08_127104626	B08_127778744	4.0399	10.1509	-6.6512	2.3814	-7.6019
SW_PR1314	PR1314	qqSW_PR1314-A03.34	A03	35	A03_129442390	A03_89333751	B08	95	B08_127104626	B08_127778744	3.6188	11.2711	-8.0182	1.4145	-5.7227
SW_PR1314	PR1314	qqSW_PR1314-A06.13	A06	60	A06_87573387	A06_70531625	B08	95	B08_127104626	B08_127778744	4.1503	11.2822	8.1028	2.1368	6.2726
SW_PR1314	PR1314	qqSW_PR1314-A06.21	A06	55	A06_109008464	A06_6005111	B08	95	B08_127104626	B08_127778744	4.1752	10.542	7.3806	2.0288	6.8226
SW_PR1314	PR1314	qqSW_PR1314-B02.8	B02	105	B02_105389010	B02_102703503	B08	95	B08_127104626	B08_127778744	3.8461	10.4655	-5.8988	0.5398	-7.3078
SW_PR1314	PR1314	qqSW_PR1314-B03.4	B03	40	B03_3096124	B03_123997235	B08	95	B08_127104626	B08_127778744	3.6615	10.4249	-6.2753	1.0936	-7.2288
SW_PR1314	PR1314	qqSW_PR1314-B03.7	B03	65	B03_109260308	B03_130138766	B08	95	B08_127104626	B08_127778744	4.2299	14.1854	-4.969	2.2809	-9.2133
SW_PR1314	PR1314	qqSW_PR1314-B04.4	B04	140	B04_4665173	B04_128785045	B08	95	B08_127104626	B08_127778744	4.1496	11.8138	9.592	3.6732	6.1677
SW_PR1314	PR1314	qqSW_PR1314-B07.1	B07	80	B07_3700284	B07_121954137	B08	95	B08_127104626	B08_127778744	4.0847	12.9957	-5.3519	1.6182	-8.6885
SW_PR1314	PR1314	qqSW_PR1314-A01.12	A01	75	A01_104200953	A01_49780603	B08	100	B08_127778744	B08_118942283	4.8252	12.1022	7.6469	7.3053	10.761
SW_PR1314	PR1314	qqSW_PR1314-A04.17	A04	60	A04_99728228	A04_117856961	B08	100	B08_127778744	B08_118942283	4.7772	10.4848	9.07	8.4618	11.3544
SW_PR1314	PR1314	qqSW_PR1314-A06.5	A06	90	A06_8882807	A06_107791648	B08	100	B08_127778744	B08_118942283	3.8873	12.1159	9.3272	4.789	7.5438
SW_PR1314	PR1314	qqSW_PR1314-B07.3	B07	45	B07_5737760	B07_1768126	B08	100	B08_127778744	B08_118942283	4.5233	10.6385	-8.0061	4.7823	-8.6161
SW_PR1314	PR1314	qqSW_PR1314-B03.5	B03	40	B03_3096124	B03_123997235	B08	75	B08_129487219	B08_941986	3.7569	11.8573	4.0559	-2.1963	5.8169
SW_PR1314	PR1314	qqSW_PR1314-B04.5	B04	140	B04_4665173	B04_128785045	B08	75	B08_129487219	B08_941986	3.6169	12.7756	6.1269	2.0896	5.1021
SW_PR1314	PR1314	qqSW_PR1314-A03.18	A03	75	A03_28417018	A03_132850871	B09	45	B09_2364873	B09_5189475	4.8192	10.6069	4.2898	-10.894	-12.107
SW_PR1314	PR1314	qqSW_PR1314-A04.5	A04	90	A04_4784897	A04_102671799	B09	45	B09_2364873	B09_5189475	4.9741	10.0015	5.2013	-6.8181	-8.5045
SW_PR1314	PR1314	qqSW_PR1314-A03.19	A03	75	A03_28417018	A03_132850871	B09	40	B09_3689908	B09_145470079	6.2943	10.3677	3.9077	-11.0174	-11.4778
SW_PR1314	PR1314	qqSW_PR1314-A04.14	A04	95	A04_82133689	A04_45714530	B09	40	B09_3689908	B09_145470079	5.1967	10.2152	5.9	-9.4018	-9.2287
SW_PR1314	PR1314	qqSW_PR1314-A06.27	A06	130	A06_111342983	A06_98048782	B09	40	B09_3689908	B09_145470079	4.0243	10.9712	4.5392	-7.9802	-8.5353
SW_PR1314	PR1314	qqSW_PR1314-B07.6	B07	15	B07_10207119	B07_28885572	B09	40	B09_3689908	B09_145470079	4.0493	10.4286	5.2025	-8.186	-8.4935
SW_PR1314	PR1314	qqSW_PR1314-B08.1	B08	100	B08_127778744	B08_118942283	B09	40	B09_3689908	B09_145470079	5.2508	10.7456	6.4436	-9.3462	-9.6224
SW_PR1314	PR1314	qqSW_PR1314-A01.4	A01	170	A01_17584141	A01_4861426	B09	15	B09_12164735	B09_143049727	3.7252	11.616	4.5225	0.2018	7.9781
SW_PR1314	PR1314	qqSW_PR1314-A02.7	A02	75	A02_79194257	A02_80795363	B09	15	B09_12164735	B09_143049727	4.534	12.9741	9.3285	5.0182	8.5037
SW_PR1314	PR1314	qqSW_PR1314-A03.23	A03	150	A03_102157187	A03_134513642	B09	15	B09_12164735	B09_143049727	4.1829	11.0867	-6.2517	3.0393	-8.785
SW_PR1314	PR1314	qqSW_PR1314-A03.25	A03	30	A03_125000055	A03_128202363	B09	15	B09_12164735	B09_143049727	3.8228	11.0688	7.2952	5.5045	9.5528
SW_PR1314	PR1314	qqSW_PR1314-A03.28	A03	115	A03_128832699	A03_118446096	B09	15	B09_12164735	B09_143049727	4.1971	12.1559	-7.1629	2.6924	-8.3472
SW_PR1314	PR1314	qqSW_PR1314-A06.6	A06	90	A06_8882807	A06_107791648	B09	15	B09_12164735	B09_143049727	4.4157	13.6987	9.1169	3.3451	7.4694
SW_PR1314	PR1314	qqSW_PR1314-A06.14	A06	60	A06_87573387	A06_70531625	B09	15	B09_12164735	B09_143049727	4.0818	11.9216	8.2601	2.1522	6.5902
SW_PR1314	PR1314	qqSW_PR1314-A06.22	A06	55	A06_109008464	A06_6005111	B09	15	B09_12164735	B09_143049727	4.48	13.0997	8.1551	2.9267	7.7676
SW_PR1314	PR1314	qqSW_PR1314-A08.5	A08	35	A08_22746986	A08_34971849	B09	15	B09_12164735	B09_143049727	3.7184	11.448	-6.8836	3.398	-8.2667
SW_PR1314	PR1314	qqSW_PR1314-A09.1	A09	50	A09_3683543	A09_645563	B09	10	B09_12164735	B09_143049727	4.9635	10.2402	-7.8887	4.632	-9.3323
SW_PR1314	PR1314	qqSW_PR1314-B01.4	B01	25	B01_7871880	B01_1492115	B09	15	B09_12164735	B09_143049727	4.0054	11.1706	-8.3784	5.709	-9.1634
SW_PR1314	PR1314	qqSW_PR1314-B02.9	B02	105	B02_105389010	B02_102703503	B09	15	B09_12164735	B09_143049727	3.8562	11.3343	-6.1076	0.6629	-7.6214
SW_PR1314	PR1314	qqSW_PR1314-B03.8	B03	65	B03_109260308	B03_130138766	B09	15	B09_12164735	B09_143049727	4.0003	14.5128	-5.0088	2.056	-9.2757
SW_PR1314	PR1314	qqSW_PR1314-B04.6	B04	140	B04_4665173	B04_128785045	B09	10	B09_12164735	B09_143049727	3.6021	13.9781	10.0669	4.6114	7.2359
SW_PR1314	PR1314	qqSW_PR1314-B07.2	B07	80	B07_3700284	B07_121954137	B09	15	B09_12164735	B09_143049727	4.3998	14.9559	-5.4211	1.5104	-9.2143
SW_PR1314	PR1314	qqSW_PR1314-B07.7	B07	95	B07_20089862	B07_60701615	B09	15	B09_12164735	B09_143049727	4.2986	12.5801	8.6332	5.3088	9.1974
SW_PR1314	PR1314	qqSW_PR1314-B04.8	B04	120	B04_5483885	B04_20636555	B10	15	B10_6466766	B10_135881666	4.4471	13.33	1.3827	5.7114	7.239
SW_PR1314	PR1314	qqSW_PR1314-A09.3	A09	100	A09_4657186	A09_2166846	B10	45	B10_133851380	B10_129930580	3.6945	10.5907	0.5407	7.1851	8.101
SW_R19	R19	qqSW_R19-A01.17	A01	35	A01_9974460	A01_5523220	A03	75	A03_28417018	A03_132850871	4.3642	11.4412	4.4341	0.7601	6.5122
SW_R19	R19	qqSW_R19-A01.18	A01	165	A01_17584141	A01_4861426	A03	75	A03_28417018	A03_132850871	3.9619	11.8315	-5.7836	-0.7225	-5.8205
SW_R19	R19	qqSW_R19-A02.11	A02	80	A02_8459610	A02_85258048	A03	75	A03_28417018	A03_132850871	3.8929	10.0415	-5.2005	2.1687	-5.7416
SW_R19	R19	qqSW_R19-A02.15	A02	85	A02_88924681	A02_91661020	A03	75	A03_28417018	A03_132850871	4.4085	12.7209	-5.4284	-0.4572	-5.8435
SW_R19	R19	qqSW_R19-A02.19	A02	90	A02_91666148	A02_88970803	A03	75	A03_28417018	A03_132850871	4.0519	12.5811	5.4743	0.3359	5.7515
SW_R19	R19	qqSW_R19-A03.41	A03	75	A03_28417018	A03_132850871	A04	65	A04_2330972	A04_93979293	4.308	12.8737	0.036	5.8177	5.4185
SW_R19	R19	qqSW_R19-A03.42	A03	75	A03_28417018	A03_132850871	A04	100	A04_21557431	A04_110796791	3.7894	12.169	-0.8197	-5.7643	-5.5296
SW_R19	R19	qqSW_R19-A02.16	A02	85	A02_88924681	A02_91661020	A04	50	A04_78282740	A04_11684603	4.5873	13.322	0.6451	0.9965	3.365
SW_R19	R19	qqSW_R19-A03.43	A03	75	A03_28417018	A03_132850871	A04	95	A04_82133689	A04_45714530	5.0359	11.8933	0.9935	4.2075	6.0993
SW_R19	R19	qqSW_R19-A03.44	A03	75	A03_28417018	A03_132850871	A04	5	A04_121124372	A04_121209491	3.7317	11.4755	-0.6593	5.7624	5.5215
SW_R19	R19	qqSW_R19-A03.45	A03	75	A03_28417018	A03_132850871	A05	35	A05_1898385	A05_93391468	3.6406	12.0421	-0.3943	5.2649	5.7121
SW_R19	R19	qqSW_R19-A01.15	A01	150	A01_7697073	A01_9498476	A06	45	A06_1335663	A06_110927681	4.1851	11.4316	-0.1137	2.6173	4.1236
SW_R19	R19	qqSW_R19-A03.46	A03	75	A03_28417018	A03_132850871	A06	45	A06_1335663	A06_110927681	3.8013	11.5547	-0.242	-5.429	-6.0072
SW_R19	R19	qqSW_R19-A03.47	A03	75	A03_28417018	A03_132850871	A06	90	A06_8882807	A06_107791648	4.0566	13.8482	0.1549	6.2133	5.0341
SW_R19	R19	qqSW_R19-A03.48	A03	75	A03_28417018	A03_132850871	A06	60	A06_87573387	A06_70531625	4.4654	12.958	0.2581	5.8697	5.3731
SW_R19	R19	qqSW_R19-A03.49	A03	75	A03_28417018	A03_132850871	A06	55	A06_109008464	A06_6005111	4.3603	13.3051	0.2338	6.0201	5.2611
SW_R19	R19	qqSW_R19-A01.19	A01	175	A01_17584141	A01_4861426	A06	130	A06_111342983	A06_98048782	3.6591	13.573	3.9842	-0.1873	4.6061
SW_R19	R19	qqSW_R19-A01.22	A01	105	A01_18024312	A01_87807559	A06	130	A06_111342983	A06_98048782	4.5442	16.7695	-4.8674	-0.9903	-5.0781
SW_R19	R19	qqSW_R19-A02.13	A02	75	A02_79194257	A02_80795363	A06	130	A06_111342983	A06_98048782	4.2646	15.5526	-4.1475	-1.1546	-5.3249
SW_R19	R19	qqSW_R19-A02.17	A02	85	A02_88924681	A02_91661020	A06	130	A06_111342983	A06_98048782	4.2398	15.5572	-4.2395	-0.9254	-5.2081
SW_R19	R19	qqSW_R19-A02.20	A02	90	A02_91666148	A02_88970803	A06	130	A06_111342983	A06_98048782	3.6694	14.1809	-4.0925	-0.0962	-4.6875
SW_R19	R19	qqSW_R19-A03.35	A03	105	A03_25161497	A03_119344311	A06	130	A06_111342983	A06_98048782	5.014	17.6362	-4.1365	-1.1141	-5.7079
SW_R19	R19	qqSW_R19-A03.93	A03	35	A03_129442390	A03_89333751	A06	125	A06_111342983	A06_98048782	4.2997	15.8611	4.2164	-0.4919	5.5247
SW_R19	R19	qqSW_R19-A04.18	A04	65	A04_2330972	A04_93979293	A06	125	A06_111342983	A06_98048782	3.9989	14.5308	5.0536	0.2171	4.7988
SW_R19	R19	qqSW_R19-A05.4	A05	45	A05_89126299	A05_7797495	A06	125	A06_111342983	A06_98048782	3.9486	11.496	-3.5315	-0.8237	-4.9011
SW_R19	R19	qqSW_R19-A01.20	A01	170	A01_17584141	A01_4861426	A07	10	A07_16137611	A07_74058564	4.6164	15.3097	3.587	-0.2153	4.4338
SW_R19	R19	qqSW_R19-A03.36	A03	105	A03_25161497	A03_119344311	A07	10	A07_16137611	A07_74058564	4.7881	14.1748	-3.1023	-1.0973	-4.4603
SW_R19	R19	qqSW_R19-A03.94	A03	35	A03_129442390	A03_89333751	A07	10	A07_16137611	A07_74058564	3.8442	16.5989	3.339	-0.9714	4.8399
SW_R19	R19	qqSW_R19-A04.19	A04	65	A04_2330972	A04_93979293	A07	10	A07_16137611	A07_74058564	5.1281	15.9474	4.091	0.0013	4.276
SW_R19	R19	qqSW_R19-A06.29	A06	90	A06_8882807	A06_107791648	A07	10	A07_16137611	A07_74058564	3.7998	14.7767	4.4299	0.5341	3.6895
SW_R19	R19	qqSW_R19-A06.36	A06	60	A06_87573387	A06_70531625	A07	10	A07_16137611	A07_74058564	5.5989	16.6865	4.1903	0.1549	4.1735
SW_R19	R19	qqSW_R19-A06.40	A06	55	A06_109008464	A06_6005111	A07	10	A07_16137611	A07_74058564	4.4844	15.7948	4.2957	0.1674	4.0291
SW_R19	R19	qqSW_R19-A03.50	A03	75	A03_28417018	A03_132850871	A07	90	A07_28602713	A07_10776591	4.0398	10.8515	0.5759	-5.0417	-5.2478
SW_R19	R19	qqSW_R19-A06.46	A06	125	A06_111342983	A06_98048782	A07	90	A07_28602713	A07_10776591	5.7771	14.1378	0.087	-4.4267	-5.1895
SW_R19	R19	qqSW_R19-A03.83	A03	150	A03_102157187	A03_134513642	A08	20	A08_15128562	A08_16479540	4.2398	12.0746	-3.1122	1.2739	-4.4592
SW_R19	R19	qqSW_R19-A06.30	A06	90	A06_8882807	A06_107791648	A08	20	A08_15128562	A08_16479540	3.6716	12.708	4.3077	0.7492	3.3068
SW_R19	R19	qqSW_R19-A03.51	A03	75	A03_28417018	A03_132850871	A08	40	A08_17902499	A08_37075566	5.8546	11.4152	1.0756	-5.0759	-5.6069
SW_R19	R19	qqSW_R19-A03.52	A03	75	A03_28417018	A03_132850871	A08	35	A08_22746986	A08_34971849	5.3257	12.3201	0.1754	-5.3809	-5.8913
SW_R19	R19	qqSW_R19-A03.37	A03	105	A03_25161497	A03_119344311	A08	10	A08_37144718	A08_48695858	3.7769	11.1658	-3.6635	-0.5918	-4.6051
SW_R19	R19	qqSW_R19-A03.95	A03	35	A03_129442390	A03_89333751	A08	10	A08_37144718	A08_48695858	3.9102	13.151	3.6373	-0.8678	4.9995
SW_R19	R19	qqSW_R19-A06.37	A06	60	A06_87573387	A06_70531625	A08	10	A08_37144718	A08_48695858	3.8772	11.6708	4.5218	0.1206	4.087
SW_R19	R19	qqSW_R19-A03.53	A03	75	A03_28417018	A03_132850871	A08	90	A08_46954944	A08_37737662	4.523	11.2659	0.1968	4.8372	5.5919
SW_R19	R19	qqSW_R19-A03.54	A03	75	A03_28417018	A03_132850871	A09	80	A09_6045806	A09_114809169	5.0052	11.562	-0.9457	5.2001	6.1196
SW_R19	R19	qqSW_R19-A03.55	A03	75	A03_28417018	A03_132850871	A10	20	A10_64911831	A10_46983473	5.3482	12.7047	-0.9319	-5.7685	-5.5799
SW_R19	R19	qqSW_R19-A03.38	A03	105	A03_25161497	A03_119344311	A10	115	A10_68025498	A10_20509734	4.1483	11.9916	-3.9959	0.0436	-5.0488
SW_R19	R19	qqSW_R19-A03.92	A03	115	A03_128832699	A03_118446096	A10	115	A10_68025498	A10_20509734	3.7448	13.833	4.899	0.7567	4.5511
SW_R19	R19	qqSW_R19-A05.3	A05	15	A05_18657601	A05_15249821	A10	115	A10_68025498	A10_20509734	3.9844	12.3882	4.6954	0.0177	4.8085
SW_R19	R19	qqSW_R19-A06.28	A06	45	A06_1335663	A06_110927681	A10	115	A10_68025498	A10_20509734	3.9687	11.5189	4.4608	2.1065	4.5582
SW_R19	R19	qqSW_R19-A06.31	A06	90	A06_8882807	A06_107791648	A10	115	A10_68025498	A10_20509734	4.8254	14.2515	5.1526	1.6054	4.4343
SW_R19	R19	qqSW_R19-A06.38	A06	60	A06_87573387	A06_70531625	A10	115	A10_68025498	A10_20509734	4.0249	12.1707	4.6527	0.9586	4.5241
SW_R19	R19	qqSW_R19-A06.41	A06	55	A06_109008464	A06_6005111	A10	115	A10_68025498	A10_20509734	3.8136	12.7302	4.9723	1.8449	4.3291
SW_R19	R19	qqSW_R19-A03.56	A03	75	A03_28417018	A03_132850871	A10	60	A10_108126217	A10_72854219	4.8694	14.0084	-0.1468	-5.0752	-6.2071
SW_R19	R19	qqSW_R19-A06.47	A06	125	A06_111342983	A06_98048782	A10	60	A10_108126217	A10_72854219	4.071	15.6296	-0.1531	-4.4624	-5.5387
SW_R19	R19	qqSW_R19-A08.11	A08	10	A08_37144718	A08_48695858	A10	60	A10_108126217	A10_72854219	3.7162	12.4971	-0.7888	-3.8246	-4.8267
SW_R19	R19	qqSW_R19-A03.57	A03	75	A03_28417018	A03_132850871	A10	90	A10_109094772	A10_104674897	4.1314	10.3631	0.5543	5.2663	4.959
SW_R19	R19	qqSW_R19-A03.58	A03	75	A03_28417018	A03_132850871	B01	15	B01_1387014	B01_4988635	4.1367	10.1474	0.3345	4.8963	5.6495
SW_R19	R19	qqSW_R19-A10.2	A10	115	A10_68025498	A10_20509734	B01	75	B01_7594015	B01_3213283	4.5426	11.641	0.03	4.2366	4.5179
SW_R19	R19	qqSW_R19-A03.59	A03	75	A03_28417018	A03_132850871	B01	10	B01_41712512	B01_5184057	5.8171	11.7109	1.2331	4.1403	6.1306
SW_R19	R19	qqSW_R19-A10.3	A10	115	A10_68025498	A10_20509734	B02	50	B02_4134901	B02_104725442	4.0935	13.1106	1.3012	-4.0356	-5.3026
SW_R19	R19	qqSW_R19-A03.60	A03	75	A03_28417018	A03_132850871	B02	70	B02_4608186	B02_9532358	4.7608	12.7547	-0.7811	-5.4757	-5.825
SW_R19	R19	qqSW_R19-A06.49	A06	130	A06_111342983	A06_98048782	B02	70	B02_4608186	B02_9532358	4.1266	16.47	-0.5787	-4.3244	-5.2261
SW_R19	R19	qqSW_R19-A07.1	A07	10	A07_16137611	A07_74058564	B02	70	B02_4608186	B02_9532358	4.6853	15.4661	0.3486	4.0273	4.2157
SW_R19	R19	qqSW_R19-A08.12	A08	10	A08_37144718	A08_48695858	B02	70	B02_4608186	B02_9532358	3.7476	11.5038	-1.0253	-4.1792	-4.466
SW_R19	R19	qqSW_R19-A10.4	A10	115	A10_68025498	A10_20509734	B02	70	B02_4608186	B02_9532358	4.1262	14.0417	1.4047	4.608	4.977
SW_R19	R19	qqSW_R19-A06.50	A06	125	A06_111342983	A06_98048782	B02	80	B02_100832713	B02_11386570	3.9393	13.0634	0.8903	-3.9661	-5.1106
SW_R19	R19	qqSW_R19-A03.61	A03	75	A03_28417018	A03_132850871	B02	105	B02_105389010	B02_102703503	4.9546	14.8958	0.0376	-4.9547	-6.3806
SW_R19	R19	qqSW_R19-A04.23	A04	90	A04_4784897	A04_102671799	B02	105	B02_105389010	B02_102703503	3.6392	14.0578	0.4073	3.9752	3.1192
SW_R19	R19	qqSW_R19-A06.51	A06	125	A06_111342983	A06_98048782	B02	105	B02_105389010	B02_102703503	4.3667	16.3253	-0.025	-4.26	-5.5952
SW_R19	R19	qqSW_R19-A07.2	A07	10	A07_16137611	A07_74058564	B02	105	B02_105389010	B02_102703503	4.3613	17.2149	0.0893	-3.5515	-4.9084
SW_R19	R19	qqSW_R19-A08.13	A08	10	A08_37144718	A08_48695858	B02	105	B02_105389010	B02_102703503	3.9303	13.2988	-0.2653	4.9686	3.7017
SW_R19	R19	qqSW_R19-A10.5	A10	115	A10_68025498	A10_20509734	B02	105	B02_105389010	B02_102703503	4.1111	14.749	0.7953	-3.7357	-5.6287
SW_R19	R19	qqSW_R19-A03.62	A03	75	A03_28417018	A03_132850871	B02	25	B02_106447003	B02_100822133	5.062	13.0849	-0.2516	6.0268	5.5926
SW_R19	R19	qqSW_R19-A03.63	A03	75	A03_28417018	A03_132850871	B03	40	B03_3096124	B03_123997235	4.6361	13.1949	-0.1791	-5.3259	-5.9569
SW_R19	R19	qqSW_R19-A04.24	A04	90	A04_4784897	A04_102671799	B03	40	B03_3096124	B03_123997235	3.8922	13.4605	0.275	3.6214	3.4457
SW_R19	R19	qqSW_R19-A06.52	A06	125	A06_111342983	A06_98048782	B03	40	B03_3096124	B03_123997235	4.8182	16.771	-0.2196	-4.6054	-5.5111
SW_R19	R19	qqSW_R19-A07.3	A07	10	A07_16137611	A07_74058564	B03	40	B03_3096124	B03_123997235	4.7001	16.1807	-0.1801	-3.576	-4.6816
SW_R19	R19	qqSW_R19-A08.14	A08	10	A08_37144718	A08_48695858	B03	40	B03_3096124	B03_123997235	4.1254	12.1046	-0.2268	-3.9545	-4.6722
SW_R19	R19	qqSW_R19-A10.6	A10	115	A10_68025498	A10_20509734	B03	40	B03_3096124	B03_123997235	4.1376	12.6803	0.9626	-4.1668	-5.2337
SW_R19	R19	qqSW_R19-A03.64	A03	75	A03_28417018	A03_132850871	B03	15	B03_31216966	B03_8884612	5.3	12.4507	-1.0907	-5.4901	-5.7503
SW_R19	R19	qqSW_R19-A06.53	A06	125	A06_111342983	A06_98048782	B03	15	B03_31216966	B03_8884612	4.5632	11.6882	0.9952	-3.7867	-4.6325
SW_R19	R19	qqSW_R19-A07.4	A07	10	A07_16137611	A07_74058564	B03	15	B03_31216966	B03_8884612	5.2947	14.587	-0.1496	-3.5177	-4.3229
SW_R19	R19	qqSW_R19-A10.7	A10	115	A10_68025498	A10_20509734	B03	15	B03_31216966	B03_8884612	4.0247	11.3683	1.4454	-4.3923	-4.7572
SW_R19	R19	qqSW_R19-A03.65	A03	75	A03_28417018	A03_132850871	B03	25	B03_47885356	B03_2280329	4.7783	11.6271	-1.1633	-5.3056	-6.0695
SW_R19	R19	qqSW_R19-A06.55	A06	130	A06_111342983	A06_98048782	B03	25	B03_47885356	B03_2280329	4.595	16.5139	-0.6063	-3.8586	-5.3449
SW_R19	R19	qqSW_R19-A03.66	A03	75	A03_28417018	A03_132850871	B03	55	B03_102389410	B03_130586527	4.6888	13.0725	-0.4247	5.9307	5.2984
SW_R19	R19	qqSW_R19-A06.57	A06	130	A06_111342983	A06_98048782	B03	55	B03_102389410	B03_130586527	4.1908	18.7216	-0.8464	-4.2287	-5.6308
SW_R19	R19	qqSW_R19-A03.67	A03	75	A03_28417018	A03_132850871	B03	65	B03_109260308	B03_130138766	4.6285	13.5011	-0.2561	6.0959	5.2019
SW_R19	R19	qqSW_R19-A06.59	A06	130	A06_111342983	A06_98048782	B03	65	B03_109260308	B03_130138766	3.6879	17.4051	-0.589	5.299	4.8589
SW_R19	R19	qqSW_R19-A08.15	A08	10	A08_37144718	A08_48695858	B03	65	B03_109260308	B03_130138766	4.2816	12.533	-0.0388	-3.8069	-4.8366
SW_R19	R19	qqSW_R19-A10.13	A10	60	A10_108126217	A10_72854219	B03	45	B03_117273621	B03_98752859	4.308	14.6185	2.4887	0.7241	2.7789
SW_R19	R19	qqSW_R19-A01.16	A01	150	A01_7697073	A01_9498476	B04	180	B04_2384753	B04_5219610	3.9802	13.3702	0.9668	-3.2758	-4.4435
SW_R19	R19	qqSW_R19-A03.68	A03	75	A03_28417018	A03_132850871	B04	175	B04_2384753	B04_5219610	3.7393	12.1402	-1.1385	5.6297	5.7732
SW_R19	R19	qqSW_R19-A03.69	A03	75	A03_28417018	A03_132850871	B04	180	B04_2384753	B04_5219610	3.7126	12.0358	-1.222	5.5278	5.8577
SW_R19	R19	qqSW_R19-A10.8	A10	115	A10_68025498	A10_20509734	B04	200	B04_5219610	B04_5441231	4.1917	11.9074	0.2331	-4.4771	-4.6274
SW_R19	R19	qqSW_R19-B02.11	B02	105	B02_105389010	B02_102703503	B04	70	B04_5226796	B04_125866585	3.8383	16.5959	1.4795	0.7136	3.2787
SW_R19	R19	qqSW_R19-A01.21	A01	170	A01_17584141	A01_4861426	B04	120	B04_5483885	B04_20636555	3.6186	15.6709	2.977	-0.1567	3.9556
SW_R19	R19	qqSW_R19-A03.89	A03	120	A03_124822441	A03_64446705	B04	120	B04_5483885	B04_20636555	4.1025	12.9075	3.1183	1.8318	3.6568
SW_R19	R19	qqSW_R19-A03.96	A03	35	A03_129442390	A03_89333751	B04	120	B04_5483885	B04_20636555	4.3541	15.7991	-3.829	1.4264	-3.4333
SW_R19	R19	qqSW_R19-A04.20	A04	65	A04_2330972	A04_93979293	B04	120	B04_5483885	B04_20636555	4.3115	16.2566	3.2488	0.7394	3.7589
SW_R19	R19	qqSW_R19-A06.32	A06	90	A06_8882807	A06_107791648	B04	120	B04_5483885	B04_20636555	3.6147	14.0732	3.6837	1.3914	3.2964
SW_R19	R19	qqSW_R19-A06.42	A06	55	A06_109008464	A06_6005111	B04	120	B04_5483885	B04_20636555	4.1444	16.8966	3.7079	0.7673	3.5896
SW_R19	R19	qqSW_R19-B02.12	B02	105	B02_105389010	B02_102703503	B04	120	B04_5483885	B04_20636555	3.6773	15.9633	3.7944	-0.2482	3.2822
SW_R19	R19	qqSW_R19-B03.12	B03	65	B03_109260308	B03_130138766	B04	120	B04_5483885	B04_20636555	3.9071	15.1157	3.4595	0.2748	3.3544
SW_R19	R19	qqSW_R19-A03.39	A03	105	A03_25161497	A03_119344311	B04	135	B04_5635347	B04_4665173	3.8246	12.2166	-3.6763	-0.1881	-4.7719
SW_R19	R19	qqSW_R19-A02.14	A02	75	A02_79194257	A02_80795363	B04	90	B04_8776112	B04_10700518	4.0751	13.7796	1.4572	1.6882	3.324
SW_R19	R19	qqSW_R19-A02.18	A02	85	A02_88924681	A02_91661020	B04	90	B04_8776112	B04_10700518	5.6188	17.3221	1.4972	1.4135	3.7006
SW_R19	R19	qqSW_R19-A01.23	A01	105	A01_18024312	A01_87807559	B04	125	B04_11424470	B04_19116638	4.049	11.4839	-3.8989	0.0586	-3.6116
SW_R19	R19	qqSW_R19-A03.84	A03	150	A03_102157187	A03_134513642	B04	125	B04_11424470	B04_19116638	3.9946	10.8827	-3.3862	1.6917	-4.4926
SW_R19	R19	qqSW_R19-A06.43	A06	55	A06_109008464	A06_6005111	B04	125	B04_11424470	B04_19116638	3.6531	11.7858	4.2553	0.8778	3.5476
SW_R19	R19	qqSW_R19-A06.60	A06	125	A06_111342983	A06_98048782	B04	50	B04_129587124	B04_339408	3.7304	14.1637	-0.5174	-4.6453	-5.1401
SW_R19	R19	qqSW_R19-A08.16	A08	10	A08_37144718	A08_48695858	B04	50	B04_129587124	B04_339408	3.9416	11.2881	-0.5334	-4.0983	-4.3834
SW_R19	R19	qqSW_R19-A10.9	A10	115	A10_68025498	A10_20509734	B04	50	B04_129587124	B04_339408	4.0534	11.6773	0.6967	-4.3025	-4.8562
SW_R19	R19	qqSW_R19-A07.5	A07	10	A07_16137611	A07_74058564	B04	155	B04_130804224	B04_112728451	4.0057	12.1041	1.0056	-3.0653	-4.2091
SW_R19	R19	qqSW_R19-A08.6	A08	20	A08_15128562	A08_16479540	B04	155	B04_130804224	B04_112728451	4.2962	11.5393	0.8092	-2.8713	-4.322
SW_R19	R19	qqSW_R19-A08.17	A08	10	A08_37144718	A08_48695858	B04	155	B04_130804224	B04_112728451	4.426	10.9022	1.0928	-3.7722	-4.8004
SW_R19	R19	qqSW_R19-A10.10	A10	115	A10_68025498	A10_20509734	B04	155	B04_130804224	B04_112728451	3.7956	12.7219	1.763	-4.6224	-4.9391
SW_R19	R19	qqSW_R19-A03.70	A03	75	A03_28417018	A03_132850871	B05	30	B05_146807030	B05_148614677	4.3213	11.2995	-0.3008	5.1714	5.6763
SW_R19	R19	qqSW_R19-A03.71	A03	75	A03_28417018	A03_132850871	B05	40	B05_147012463	B05_25495553	4.1049	12.7728	-0.0911	5.8665	5.2879
SW_R19	R19	qqSW_R19-A04.25	A04	95	A04_82133689	A04_45714530	B05	40	B05_147012463	B05_25495553	3.5995	10.0788	1.7067	4.206	3.9029
SW_R19	R19	qqSW_R19-A05.5	A05	50	A05_108455088	A05_16611604	B05	40	B05_147012463	B05_25495553	3.8698	10.4337	1.2697	3.6582	3.5104
SW_R19	R19	qqSW_R19-A07.6	A07	10	A07_16137611	A07_74058564	B05	40	B05_147012463	B05_25495553	4.0958	13.2768	0.693	3.9494	3.7952
SW_R19	R19	qqSW_R19-A08.7	A08	20	A08_15128562	A08_16479540	B05	40	B05_147012463	B05_25495553	3.8038	11.5462	1.0884	4.1035	3.6541
SW_R19	R19	qqSW_R19-A08.18	A08	10	A08_37144718	A08_48695858	B05	40	B05_147012463	B05_25495553	3.7728	11.4886	0.4028	4.6158	4.0715
SW_R19	R19	qqSW_R19-A10.11	A10	115	A10_68025498	A10_20509734	B05	40	B05_147012463	B05_25495553	4.8336	11.8864	1.6882	4.6764	4.607
SW_R19	R19	qqSW_R19-B04.11	B04	125	B04_11424470	B04_19116638	B05	40	B05_147012463	B05_25495553	4.2565	11.2828	1.329	4.2505	3.8722
SW_R19	R19	qqSW_R19-A03.73	A03	75	A03_28417018	A03_132850871	B07	80	B07_3700284	B07_121954137	4.8206	12.905	0.095	-5.7167	-5.5516
SW_R19	R19	qqSW_R19-A06.63	A06	125	A06_111342983	A06_98048782	B07	80	B07_3700284	B07_121954137	4.4961	14.9878	0.0244	-4.9287	-4.9593
SW_R19	R19	qqSW_R19-A07.7	A07	10	A07_16137611	A07_74058564	B07	80	B07_3700284	B07_121954137	3.776	14.6559	-0.0408	-4.0998	-4.1229
SW_R19	R19	qqSW_R19-A08.8	A08	20	A08_15128562	A08_16479540	B07	80	B07_3700284	B07_121954137	3.6228	11.9586	0.0689	-3.5974	-3.5573
SW_R19	R19	qqSW_R19-A08.19	A08	10	A08_37144718	A08_48695858	B07	80	B07_3700284	B07_121954137	4.266	11.7626	-0.2502	-4.3402	-4.2855
SW_R19	R19	qqSW_R19-A03.74	A03	75	A03_28417018	A03_132850871	B07	45	B07_5737760	B07_1768126	4.2047	12.6316	-1.3033	5.4214	6.1164
SW_R19	R19	qqSW_R19-A03.75	A03	75	A03_28417018	A03_132850871	B07	60	B07_6108172	B07_102217355	4.3824	12.3758	-1.2081	5.8952	5.6094
SW_R19	R19	qqSW_R19-A03.40	A03	105	A03_25161497	A03_119344311	B07	15	B07_10207119	B07_28885572	3.7101	11.7222	-2.6389	-1.1703	-3.863
SW_R19	R19	qqSW_R19-A03.97	A03	35	A03_129442390	A03_89333751	B07	20	B07_10207119	B07_28885572	3.8627	17.2563	-3.6288	0.7753	-3.5702
SW_R19	R19	qqSW_R19-A04.21	A04	65	A04_2330972	A04_93979293	B07	20	B07_10207119	B07_28885572	4.3584	16.9281	3.1762	0.709	3.824
SW_R19	R19	qqSW_R19-A06.33	A06	90	A06_8882807	A06_107791648	B07	15	B07_10207119	B07_28885572	3.6409	13.7183	4.2796	1.1125	3.4507
SW_R19	R19	qqSW_R19-A06.39	A06	60	A06_87573387	A06_70531625	B07	20	B07_10207119	B07_28885572	4.3361	16.4234	3.3217	0.5796	3.7141
SW_R19	R19	qqSW_R19-A06.44	A06	55	A06_109008464	A06_6005111	B07	20	B07_10207119	B07_28885572	4.6779	18.3389	3.5558	0.7452	3.8125
SW_R19	R19	qqSW_R19-B03.11	B03	55	B03_102389410	B03_130586527	B07	20	B07_10207119	B07_28885572	3.7704	16.2221	3.0857	0.4967	3.779
SW_R19	R19	qqSW_R19-B03.13	B03	65	B03_109260308	B03_130138766	B07	20	B07_10207119	B07_28885572	3.8972	17.2861	3.6647	0.1836	3.6264
SW_R19	R19	qqSW_R19-A03.76	A03	75	A03_28417018	A03_132850871	B07	85	B07_20094897	B07_117674283	3.7415	11.4871	-1.0401	-5.1007	-6.0949
SW_R19	R19	qqSW_R19-B03.10	B03	85	B03_33629939	B03_6757344	B07	30	B07_28885572	B07_578122	3.8334	10.0248	0.7686	0.7259	2.8311
SW_R19	R19	qqSW_R19-A03.85	A03	150	A03_102157187	A03_134513642	B07	0	B07_59191138	B07_124449262	4.1353	11.6839	-2.1297	-0.002	-3.7635
SW_R19	R19	qqSW_R19-A08.9	A08	35	A08_22746986	A08_34971849	B07	0	B07_59191138	B07_124449262	7.3169	13.3066	-2.6687	-0.4104	-3.8845
SW_R19	R19	qqSW_R19-B02.13	B02	105	B02_105389010	B02_102703503	B07	0	B07_59191138	B07_124449262	4.1751	13.9985	3.8684	-0.1458	3.0779
SW_R19	R19	qqSW_R19-A01.24	A01	105	A01_18024312	A01_87807559	B07	10	B07_124449262	B07_122177705	3.8843	11.6821	-3.663	-0.0442	-3.468
SW_R19	R19	qqSW_R19-A03.77	A03	75	A03_28417018	A03_132850871	B08	90	B08_15972168	B08_118063201	5.2732	12.8523	-0.6867	5.645	5.7468
SW_R19	R19	qqSW_R19-A03.78	A03	75	A03_28417018	A03_132850871	B08	20	B08_106274690	B08_114426335	4.4797	12.5559	0.7853	-5.1742	-6.1907
SW_R19	R19	qqSW_R19-A03.86	A03	150	A03_102157187	A03_134513642	B08	95	B08_127104626	B08_127778744	4.4856	11.8938	-3.2465	1.4497	-4.4727
SW_R19	R19	qqSW_R19-A03.98	A03	35	A03_129442390	A03_89333751	B08	95	B08_127104626	B08_127778744	3.6658	12.8758	2.9341	-1.0535	4.2259
SW_R19	R19	qqSW_R19-A06.34	A06	90	A06_8882807	A06_107791648	B08	95	B08_127104626	B08_127778744	3.7518	12.9946	4.4054	0.7715	3.3188
SW_R19	R19	qqSW_R19-A06.45	A06	55	A06_109008464	A06_6005111	B08	95	B08_127104626	B08_127778744	3.6093	11.8786	-3.1976	-1.0809	-3.9609
SW_R19	R19	qqSW_R19-A07.9	A07	90	A07_28602713	A07_10776591	B08	95	B08_127104626	B08_127778744	4.2022	10.1908	-3.0134	-0.1872	-3.5824
SW_R19	R19	qqSW_R19-A10.14	A10	60	A10_108126217	A10_72854219	B08	95	B08_127104626	B08_127778744	3.8275	12.5319	-3.0614	-0.7425	-4.1167
SW_R19	R19	qqSW_R19-B02.10	B02	70	B02_4608186	B02_9532358	B08	95	B08_127104626	B08_127778744	3.8671	11.8476	3.9407	0.9951	3.7785
SW_R19	R19	qqSW_R19-B04.12	B04	155	B04_130804224	B04_112728451	B08	95	B08_127104626	B08_127778744	4.3062	10.7208	-2.9777	1.0925	-4.2488
SW_R19	R19	qqSW_R19-B05.3	B05	40	B05_147012463	B05_25495553	B08	95	B08_127104626	B08_127778744	3.8544	11.6382	4.1067	1.0283	3.6386
SW_R19	R19	qqSW_R19-B07.8	B07	80	B07_3700284	B07_121954137	B08	95	B08_127104626	B08_127778744	4.042	12.3044	-3.7348	0.1375	-3.6651
SW_R19	R19	qqSW_R19-A01.14	A01	95	A01_2986898	#N/A	B08	100	B08_127778744	B08_118942283	4.373	11.159	-2.8607	1.3174	-3.9013
SW_R19	R19	qqSW_R19-A02.12	A02	80	A02_8459610	A02_85258048	B08	100	B08_127778744	B08_118942283	4.1606	11.836	-2.6263	1.1623	-4.0675
SW_R19	R19	qqSW_R19-A03.87	A03	150	A03_102157187	A03_134513642	B08	100	B08_127778744	B08_118942283	4.2881	14.6887	-3.0729	1.4353	-4.913
SW_R19	R19	qqSW_R19-A03.91	A03	30	A03_125000055	A03_128202363	B08	100	B08_127778744	B08_118942283	4.1556	11.8764	3.5361	2.2431	4.3954
SW_R19	R19	qqSW_R19-A03.99	A03	35	A03_129442390	A03_89333751	B08	100	B08_127778744	B08_118942283	4.9788	15.0925	-4.1564	1.3881	-3.7479
SW_R19	R19	qqSW_R19-A04.22	A04	65	A04_2330972	A04_93979293	B08	100	B08_127778744	B08_118942283	3.6118	14.5108	-3.0203	0.4271	-4.1569
SW_R19	R19	qqSW_R19-A06.35	A06	90	A06_8882807	A06_107791648	B08	100	B08_127778744	B08_118942283	4.9086	15.1011	4.2855	1.4187	3.7399
SW_R19	R19	qqSW_R19-A07.10	A07	90	A07_28602713	A07_10776591	B08	100	B08_127778744	B08_118942283	3.7599	11.2659	-2.6755	0.2266	-3.6377
SW_R19	R19	qqSW_R19-A08.10	A08	35	A08_22746986	A08_34971849	B08	100	B08_127778744	B08_118942283	3.6492	10.3941	-2.418	0.1284	-3.5868
SW_R19	R19	qqSW_R19-B02.14	B02	105	B02_105389010	B02_102703503	B08	100	B08_127778744	B08_118942283	3.635	15.3506	4.1261	0.4277	3.2529
SW_R19	R19	qqSW_R19-B03.9	B03	40	B03_3096124	B03_123997235	B08	100	B08_127778744	B08_118942283	3.8966	13.9233	3.5986	1.0614	3.8116
SW_R19	R19	qqSW_R19-B07.9	B07	45	B07_5737760	B07_1768126	B08	100	B08_127778744	B08_118942283	3.8031	11.6266	-4.1096	2.2363	-4.1719
SW_R19	R19	qqSW_R19-B07.10	B07	60	B07_6108172	B07_102217355	B08	100	B08_127778744	B08_118942283	3.6387	11.0124	-3.3427	1.8763	-4.4902
SW_R19	R19	qqSW_R19-B08.2	B08	100	B08_127778744	B08_118942283	B09	40	B09_3689908	B09_145470079	4.7342	11.8509	2.5798	-3.9864	-4.8201
SW_R19	R19	qqSW_R19-A03.79	A03	75	A03_28417018	A03_132850871	B09	10	B09_12164735	B09_143049727	4.3789	12.4162	-1.1095	5.1768	6.6673
SW_R19	R19	qqSW_R19-A03.88	A03	150	A03_102157187	A03_134513642	B09	15	B09_12164735	B09_143049727	3.8526	12.0837	-3.2016	1.3074	-4.4469
SW_R19	R19	qqSW_R19-B05.4	B05	40	B05_147012463	B05_25495553	B09	15	B09_12164735	B09_143049727	3.6897	11.2389	3.9231	1.2491	3.6804
SW_R19	R19	qqSW_R19-A10.15	A10	60	A10_108126217	A10_72854219	B09	90	B09_56316898	B09_18002965	4.9427	15.9938	2.4501	0.4123	3.2381
SW_R19	R19	qqSW_R19-A03.90	A03	120	A03_124822441	A03_64446705	B09	80	B09_90596153	B09_4874126	5.9772	16.4342	1.5793	1.2175	3.7524
SW_R19	R19	qqSW_R19-A10.12	A10	115	A10_68025498	A10_20509734	B09	30	B09_145069267	B09_1404687	4.4317	13.8512	1.0814	4.181	4.9712
SW_R19	R19	qqSW_R19-A03.81	A03	75	A03_28417018	A03_132850871	B10	15	B10_6466766	B10_135881666	5.3636	12.0792	0.7202	4.8307	5.779
SW_R19	R19	qqSW_R19-A07.8	A07	10	A07_16137611	A07_74058564	B10	15	B10_6466766	B10_135881666	4.7099	12.6316	0.6512	2.87	4.1047
SW_R19	R19	qqSW_R19-B04.10	B04	120	B04_5483885	B04_20636555	B10	15	B10_6466766	B10_135881666	4.2628	15.649	0.8815	2.7609	4.0314
SW_R19	R19	qqSW_R19-B07.11	B07	20	B07_10207119	B07_28885572	B10	15	B10_6466766	B10_135881666	3.9463	16.2312	1.2109	2.8935	4.0031
SW_R2014	R2014	qqSW_R2014-A03.101	A03	105	A03_25161497	A03_119344311	A07	10	A07_16137611	A07_74058564	3.6504	12.5197	-2.5581	-0.4609	-4.1955
SW_R2014	R2014	qqSW_R2014-A03.103	A03	75	A03_28417018	A03_132850871	A08	35	A08_22746986	A08_34971849	4.7888	11.5872	0.3929	-4.9352	-5.8788
SW_R2014	R2014	qqSW_R2014-A03.104	A03	75	A03_28417018	A03_132850871	A08	90	A08_46954944	A08_37737662	3.6568	10.1323	-0.1679	4.1867	5.4504
SW_R2014	R2014	qqSW_R2014-A03.100	A03	85	A03_13837309	A03_24795417	B03	15	B03_31216966	B03_8884612	3.9217	12.5386	-0.9818	2.0477	-3.5242
SW_R2014	R2014	qqSW_R2014-A03.105	A03	75	A03_28417018	A03_132850871	B03	15	B03_31216966	B03_8884612	3.6118	10.2035	-0.7163	-4.5869	-5.2328
SW_R2014	R2014	qqSW_R2014-A03.102	A03	105	A03_25161497	A03_119344311	B07	15	B07_10207119	B07_28885572	3.7383	10.7758	-2.2084	-0.8867	-3.8146
SW_R2014	R2014	qqSW_R2014-A10.16	A10	60	A10_108126217	A10_72854219	B07	0	B07_59191138	B07_124449262	3.7427	10.5174	2.9737	-0.7687	3.2453
SW_R2014	R2014	qqSW_R2014-A03.107	A03	75	A03_28417018	A03_132850871	B08	20	B08_106274690	B08_114426335	4.3537	11.697	1.3533	-5.051	-6.2371
SW_R2014	R2014	qqSW_R2014-A01.25	A01	95	A01_2986898	#N/A	B08	100	B08_127778744	B08_118942283	5.4427	13.215	-2.601	1.3629	-4.4277
SW_R2014	R2014	qqSW_R2014-A03.108	A03	30	A03_125000055	A03_128202363	B08	100	B08_127778744	B08_118942283	3.7267	11.5613	3.1323	2.4064	4.6051
SW_R2014	R2014	qqSW_R2014-A03.109	A03	35	A03_129442390	A03_89333751	B08	100	B08_127778744	B08_118942283	3.6324	11.6742	-3.5506	1.3875	-3.6132
SW_R2014	R2014	qqSW_R2014-A06.64	A06	70	A06_79851494	A06_9678218	B08	100	B08_127778744	B08_118942283	4.4239	10.1859	-4.2782	3.3845	-5.0895
SW_R2014	R2014	qqSW_R2014-B05.5	B05	65	B05_7255571	B05_8207545	B08	100	B08_127778744	B08_118942283	6.2831	11.1194	-4.333	3.3497	-5.2105
SW_R2014	R2014	qqSW_R2014-B08.3	B08	100	B08_127778744	B08_118942283	B10	105	B10_12059552	B10_11070831	3.6583	11.5362	4.344	-4.5057	-6.0115
