# Supplementary material for: Genetic mapping identifies genomic regions and candidate genes for seed weight and shelling percentage in groundnut
Source: Front Genet. 2023 Mar 16;14:1128182. doi: 10.3389/fgene.2023.1128182 (PMC10061104; doi:10.3389/fgene.2023.1128182)
Supplement: Supplementary file 2 [file Table3.XLSX]

## Sheet: Supplementary Table 3
Supplementary Table 3. Environment effect QTLs identified for shelling percentage and seed weight
Seed weight environment effect QTLs
QTL name	Chromosome	Position	Left Marker	Right Marker	LOD	LOD(A)	LOD(AbyE)	PVE	PVE(A)	PVE(AbyE)	Add	AbyE_01	AbyE_02	AbyE_03	LeftCI	RightCI
EqtlSW.A01.1	A01	152	A01_95668523	A01_104923102	9.2212	7.4257	1.7955	27.1822	13.6179	13.5643	3.8516	5.4357	-2.6509	-2.7848	151.5	152.5
EqtlSW.A10.1	A10	89	A10_109094772	A10_104674897	7.8546	5.4444	2.4102	9.3847	8.4652	0.9195	2.083	0.017	0.8322	-0.8491	88.5	90.5
EqtlSW.B01.1	B01	0	B01_1408146	B01_1408092	7.2776	4.3115	2.9661	8.1188	6.6966	1.4222	2.2646	-0.1167	-1.2158	1.3325	0	0.5
EqtlSW.B02.1	B02	23	B02_5029154	B02_106447003	4.1139	2.9908	1.123	4.8129	4.8088	0.0041	1.6568	-0.0104	-0.0535	0.0639	22.5	24.5
EqtlSW.B02.1	B02	52	B02_105156700	B02_4125200	5.3124	3.1659	2.1465	6.004	5.6091	0.3949	1.7255	-0.3125	-0.3348	0.6473	51.5	52.5
EqtlSW.B05.1	B05	42	B05_8592882	B05_25495837	9.5668	4.9782	4.5886	10.0301	8.4954	1.5347	2.1921	-1.3174	0.6818	0.6355	41.5	42.5
EqtlSW.B09.1	B09	27	B09_145871127	B09_145069267	5.2493	5.2122	0.0371	12.3237	8.0598	4.2638	2.0517	2.1104	-1.0563	-1.054	26.5	28.5
Shelling Percentage environment effect QTLs
QTL name	Chromosome	Position	Left Marker	Right Marker	LOD	LOD(A)	LOD(AbyE)	PVE	PVE(A)	PVE(AbyE)	Add	AbyE_01	AbyE_02	AbyE_03	LeftCI	RightCI
EqtlSh%.A01.1	A01	156	A01_95668523	A01_104923102	4.1043	2.7396	1.3647	4.5339	2.9027	1.6312	0.907	-0.9614	0.497	0.4644	153.5	157.5
EqtlSh%.A03.1	A03	43	A03_31308682	A03_25503956	4.3868	3.3464	1.0403	4.8387	3.5626	1.2761	-1.1591	0.9811	-0.491	-0.4901	42.5	44.5
EqtlSh%.A05.1	A05	21	A05_2173121	A05_106200296	3.7539	3.0609	0.6931	4.0884	3.1941	0.8943	0.9261	-0.6929	0.3555	0.3374	19.5	24.5
EqtlSh%.A08.1	A08	83	A08_43239201	A08_34847702	5.4412	3.4526	1.9886	6.2081	3.4879	2.7201	-1.0143	1.2668	-0.6382	-0.6286	82.5	83.5
EqtlSh%.A09.1	A09	98	A09_112313431	A09_4657186	3.6853	3.5207	0.1646	3.9641	3.687	0.2771	-1.2897	0.4973	-0.2941	-0.2031	97.5	98.5
EqtlSh%.B04.1	B04	157	B04_112728451	B04_2384753	5.3936	5.1221	0.2715	5.1683	5.0219	0.1464	-1.1619	-0.2805	0.1352	0.1452	156.5	157.5
EqtlSh%.B06.1	B06	46	B06_125401834	B06_122810153	7.5874	4.472	3.1154	8.0511	4.8656	3.1855	-1.1711	-1.3401	0.6586	0.6815	45.5	46.5
EqtlSh%.B10.1	B10	78	B10_135814931	B10_132665342	9.3229	6.2327	3.0903	11.0635	6.9853	4.0782	1.4384	-1.5543	0.7696	0.7848	77.5	78.5
