# Supplementary material for: Genetic mapping identifies genomic regions and candidate genes for seed weight and shelling percentage in groundnut
Source: Front Genet. 2023 Mar 16;14:1128182. doi: 10.3389/fgene.2023.1128182 (PMC10061104; doi:10.3389/fgene.2023.1128182)
Supplement: Supplementary file 3 [file Table6.XLSX]

## Sheet: Supplementary Table 6
Supplementary Table 6. Expression of candidate genes in major QTL regions of shelling percentage
QTL	Araip Ids	Aradu Ids	Gene ID | Annotation	Cotyledons	Emerging radicle	Hypocotyl	Embryo	Root_seedling	Shoot_seedling	Immature bud	Flower	Seeds_05	Seeds_15	Pre-soaked seeds	Leaves_veg	Root_veg	Stem_veg	Seeds _25	Nodules	Pod wall_immature	Pod wall_mature	Leaves_senescence
QShP_B10.1	Araip.B3EI3	arahy.ZBL3I3.1	Araip.B3EI3| Calcium-dependent lipid-binding	0	0	0	1.3717	0	0	199.166	1328.94	0	0	0	0	0	0	2.0182	2.2969	0	0	0
	Araip.U1RD3	arahy.BII4R6.1	Araip.U1RD3| cellulose synthase	18.9106	20.2782	20.4443	53.0815	13.989	28.1895	40.4527	75.8513	6.8075	10.0845	12.6668	13.8728	10.0286	29.1349	13.4173	16.8618	17.8722	6.4329	39.0226
	Araip.RHZ53	arahy.NF3J5W.2	Araip.RHZ53| Cold acclimation protein	16.8596	11.4212	22.8412	21.8547	6.4809	10.733	13.2448	3.8592	27.1195	25.1364	207.286	11.041	5.597	8.1003	69.0148	57.286	17.2173	10.1845	2.9803
	Araip.P42EJ	arahy.6NCK8A.1	Araip.P42EJ| disease resistance protein	0	0	0	0	2.3597	0	0	0	0	0	0	0	2.3372	0	0	0	0	0	0
	Araip.XJC3R	arahy.ELNY98.1	Araip.XJC3R| E3 ubiquitin-protein	4.5875	4.8465	5.1383	1.8285	6.627	4.7101	13.2157	70.9814	3.8055	3.5546	2.9605	14.2408	5.4235	5.2037	3.7333	4.3305	3.5502	14.3194	29.511
	Araip.EJ1RQ	arahy.VMDZ8Z.1	Araip.EJ1RQ| F-box family protein	2.0858	2.9566	2.6454	3.6399	2.0772	3.7506	2.9614	2.5606	3.1367	2.7483	5.304	2.6623	2.5552	2.0192	1.2148	2.0115	2.5293	2.1115	2.0877
	Araip.4V9G7	arahy.QM1PW2.1	Araip.4V9G7| lipase	0	0	0	0	0	0	66.0284	685.869	0	0	0	0	0	0	0	0	0	0	0
	Araip.UA0W9	arahy.798CQ8.1	Araip.UA0W9| NAC domain protein	0	3.0065	0	0	5.8755	1.2292	2.3674	31.8619	1.0169	0	1.4753	0	3.5892	15.3735	1.7199	3.6769	4.0152	0	1.2717
QShP_A05.1	Aradu.CU9HL	arahy.13T34P.1	Aradu.CU9HL| receptor-like protein kinase	13.6754	4.4442	5.7783	7.001	21.7233	3.3974	6.5633	10.9002	8.585	8.6818	1.8601	12.5144	19.3422	14.0534	6.8125	7.7024	2.2958	29.1034	11.0048
	Aradu.B4D3A	arahy.J6YH7R.1	Aradu.B4D3A| U-box domain-containing protein	1.2545	1.2821	0	0	0	1.1291	0	3.4392	0	0	0	0	0	3.5475	11.5916	11.3045	1.6524	0	7.277
	Aradu.FH71M	arahy.GHL8IH.1	Aradu.FH71M| spermidine synthase	58.6623	145.39	59.305	104.52	41.5761	27.5342	26.9091	22.4777	58.5569	52.9112	28.7709	21.9391	41.935	18.4446	57.4516	52.9433	53.2801	20.5023	22.2588
	Aradu.G0IJA	arahy.UIPX5Z.1	Aradu.G0IJA| disease resistance protein	0	0	0	0	1.6647	0	0	0	0	0	0	0	1.3264	0	0	0	0	0	0
	Aradu.3HY3W	arahy.DYFB32.1	Aradu.3HY3W| Fe superoxide dismutase	14.1576	8.711	27.5822	10.6486	5.5716	14.48	6.0926	5.3859	8.7135	5.705	18.7581	29.9582	5.3217	9.0221	6.3219	6.1688	4.8014	8.5461	16.8809
	Aradu.H04NN	arahy.R1ETQU.1	Aradu.H04NN| Protein kinase superfamily protein	0	0	0	0	0	0	1.2879	2.8913	0	0	0	0	0	0	0	0	0	0	0
	Aradu.48LC5	arahy.JT8J6F.2	Aradu.48LC5| ATP-citrate lyase	20.5127	102.612	47.3439	85.0931	37.7582	53.9793	164.016	22.5817	39.1115	49.4342	16.405	36.0453	32.4281	29.0458	13.9242	13.8487	100.141	36.4661	14.7748
	Aradu.D08CT	arahy.JHN2SG.1	Aradu.D08CT| E3 ubiquitin-protein ligase BOI-like isoform	9.7522	5.0266	5.21	3.7137	7.907	5.7412	16.3754	36.2028	4.2694	4.9568	6.5555	5.9739	5.8988	10.0187	3.0519	3.8125	7.7771	8.1684	5.5769
QShP_A08.1	Aradu.6G4CM	arahy.78PHYW.2	Aradu.6G4CM| Calcium-binding EF-hand family protein	0	2.4976	0	1.3576	22.5567	0	0	0	0	0	0	0	22.7883	0	0	0	0	0	0
	Aradu.HLR71	arahy.7KFD97.2	Aradu.HLR71| Disease resistance protein (TIR-NBS-LRR class)	1.4785	3.5876	0	0	1.8109	0	0	0	0	0	0	0	2.1512	0	3.796	3.7885	0	1.0588	2.2074
	Aradu.7I425	arahy.HEF3AB.1	Aradu.7I425| fiber protein	10.2325	109.55	69.5072	103.112	53.782	159.361	197.378	13.5751	65.208	92.0423	14.8066	65.2662	34.7796	58.5313	153.516	134.946	320.807	30.8701	9.6975
	Aradu.V4L4B	arahy.BQ9KJC.1	Aradu.V4L4B| Leucine-rich repeat receptor-like protein kinase family protein	7.4048	8.6751	6.8981	9.4755	6.9547	5.9291	10.1496	1.9716	6.6535	7.5514	2.1763	5.3039	7.1736	4.6051	4.5905	5.2945	8.9226	4.986	1.4273
	Aradu.888CN	arahy.T8LEA1.1	Aradu.888CN| MYB transcription factor MYB82	0	0	0	0	0	0	0	0	0	0	0	1.2178	0	0	0	0	4.2742	0	0
	Aradu.USH95	arahy.XB6K25.1	Aradu.USH95| NAC domain protein	0	0	2.4636	0	0	2.1416	0	0	0	0	0	0	0	1.065	0	0	0	0	0
	Aradu.GR4IB	arahy.4FF1BV.1	Aradu.GR4IB| senescence-associated protein	5.4932	9.2918	7.1513	5.5401	12.5177	3.5495	6.7103	7.1875	4.7764	6.5914	2.1091	6.3033	11.9718	8.0365	32.0002	29.0606	4.6122	5.195	12.6095
	Aradu.2X4SQ	arahy.0NLM3R.1	Aradu.2X4SQ| zinc finger CCCH domain-containing protein 37-like	6.6197	12.0065	16.9428	11.5112	8.9424	17.193	9.7601	8.4068	12.6831	11.7515	6.9142	14.9496	10.2836	8.2836	6.1752	5.7913	11.2372	8.8839	9.6379
