# Supplementary material for: Genetic mapping identifies genomic regions and candidate genes for seed weight and shelling percentage in groundnut
Source: Front Genet. 2023 Mar 16;14:1128182. doi: 10.3389/fgene.2023.1128182 (PMC10061104; doi:10.3389/fgene.2023.1128182)
Supplement: Supplementary file 4 [file Table4.XLSX]

## Sheet: Supplementary Table 4
Supplementary Table 4. Candidate genes in major QTL regions of hundred seed weight and shelling percentage
QTL	Chromosome	Start	End	Gene ID	Annotation
qHSW_B05.1	Araip.B05	26367457	26370442	Araip.W1XHN	protein YLS7-like
	Araip.B05	26455868	26457795	Araip.Y0XXQ	protein YLS7-like
	Araip.B05	26463556	26466288	Araip.QEE5K	serine/threonine-protein phosphatase 7 long form homolog
	Araip.B05	26024832	26025395	Araip.8GK8W	protein FAR1-RELATED SEQUENCE 6-like isoform X2
	Araip.B05	26188466	26198447	Araip.IJC5B	nodulin MtN21 /EamA-like transporter family protein
	Araip.B05	26261340	26263632	Araip.FGM9R	Acyl-CoA N-acyltransferases (NAT) superfamily protein
qHSW_B06.1	Araip.B06	110857554	110860089	Araip.JGK52	spermidine hydroxycinnamoyl transferase-like
	Araip.B06	111073585	111075278	Araip.J2AQK	spermidine hydroxycinnamoyl transferase-like
	Araip.B06	111296004	111297328	Araip.Z5DXR	zinc-binding alcohol dehydrogenase family protein
	Araip.B06	111333418	111334852	Araip.6N0ZN	myb transcription factor
	Araip.B06	111913983	111914486	Araip.MK1X6	serine/threonine-protein phosphatase 7 long form homolog
	Araip.B06	112005607	112006366	Araip.7UV52	serine/threonine-protein phosphatase 7 long form homolog
	Araip.B06	112006379	112006758	Araip.UU92V	serine/threonine-protein phosphatase 7 long form homolog
	Araip.B06	112048940	112052397	Araip.R3W9S	E3 ubiquitin-protein ligase n
	Araip.B06	112430911	112431479	Araip.86RJH	CLP-similar protein 3
	Araip.B06	112467675	112470343	Araip.B2L2C	CLP1-similar protein 5
qHSW_B09.1	Araip.B09	145798830	145800398	Araip.M2BYP	Lipid transfer protein
	Araip.B09	145518107	145520042	Araip.4HV2H	sugar transporter 6
	Araip.B09	145492177	145493838	Araip.T9QAQ	E3 ubiquitin-protein ligase n
	Araip.B09	145740761	145742266	Araip.U0WFW	Seed maturation protein
	Araip.B09	145725368	145727373	Araip.A4X5Z	Cytochrome P450 superfamily protein
	Araip.B09	145953611	145955081	Araip.9SE5V	EPIDERMAL PATTERNING FACTOR-like protein 4-like
	Araip.B09	145587000	145594367	Araip.D6PZJ	seed linoleate 9S-lipoxygenase
	Araip.B09	145593792	145596313	Araip.Q00X2	spermidine synthase 1
	Araip.B09	145610074	145613019	Araip.8Z3VM	spermidine synthase 1
	Araip.B09	145971775	145975639	Araip.YK09Y	protein TIFY 4B-like isoform (BIG SEED locus)
QShP_A05.1	Aradu.A05	22986869	22990293	Aradu.CU9HL	receptor-like protein kinase
	Aradu.A05	24879878	24881965	Aradu.B4D3A	U-box domain-containing protein
	Aradu.A05	24792286	24793231	Aradu.MYH5B	Adaptor protein complex
	Aradu.A05	24920996	24925015	Aradu.FH71M	spermidine synthase
	Aradu.A05	24901015	24904320	Aradu.G0IJA	disease resistance protein
	Aradu.A05	24892006	24900621	Aradu.3HY3W	Fe superoxide dismutase
	Aradu.A05	23876875	23880528	Aradu.H04NN	Protein kinase superfamily protein
	Aradu.A05	23381620	23385794	Aradu.48LC5	ATP-citrate lyase
	Aradu.A05	23649272	23653365	Aradu.D08CT	E3 ubiquitin-protein ligase BOI-like isoform
	Aradu.A05	23590437	23591175	Aradu.Y354W	serine/threonine-protein phosphatase
	Aradu.A05	23740398	23740895	Aradu.AP3A5	GRF zinc finger protein
QShP_A08.1	Aradu.A08	37286958	37292277	Aradu.6G4CM	Calcium-binding EF-hand family protein
	Aradu.A08	37377596	37378358	Aradu.440M4	Defensin related
	Aradu.A08	43189988	43192287	Aradu.HLR71	Disease resistance protein (TIR-NBS-LRR class)
	Aradu.A08	36999018	37001500	Aradu.7I425	fiber protein
	Aradu.A08	41446652	41447645	Aradu.QL5QA	laccase
	Aradu.A08	37275421	37281934	Aradu.V4L4B	Leucine-rich repeat receptor-like protein kinase family protein
	Aradu.A08	38389997	38390929	Aradu.FXW2H	Lipid transfer protein
	Aradu.A08	37321258	37328555	Aradu.AK182	MLO-like protein 11-like
	Aradu.A08	38843334	38844343	Aradu.888CN	MYB transcription factor MYB82
	Aradu.A08	38011876	38013744	Aradu.USH95	NAC domain protein
	Aradu.A08	42739667	42742321	Aradu.GR4IB	senescence-associated protein
	Aradu.A08	42492569	42494401	Aradu.G32CD	Ulp1 protease family C-terminal catalytic domain containing protein n
	Aradu.A08	39936927	39948439	Aradu.2X4SQ	zinc finger CCCH domain-containing protein 37-like
QShP_B10.1	Araip.B10	133700271	133702677	Araip.B3EI3	Calcium-dependent lipid-binding (CaLB domain) family protein
	Araip.B10	133778488	133782909	Araip.U1RD3	cellulose synthase 1
	Araip.B10	135758161	135760450	Araip.RHZ53	Cold acclimation protein WCOR413 family
	Araip.B10	134195386	134198229	Araip.P42EJ	disease resistance protein
	Araip.B10	133165446	133172336	Araip.XJC3R	E3 ubiquitin-protein ligase RGLG2-like isoform X4
	Araip.B10	135156885	135158036	Araip.EJ1RQ	F-box family protein
	Araip.B10	132775244	132779371	Araip.4V9G7	lipase 1
	Araip.B10	135136304	135136707	Araip.I3ZKC	LRR and NB-ARC domain disease resistance protein
	Araip.B10	133594505	133595933	Araip.UA0W9	NAC domain protein
	Araip.B10	135500237	135501639	Araip.JW7JM	receptor-like protein kinase-like
	Araip.B10	134451076	134452602	Araip.I4J8B	serine/threonine-protein phosphatase 7 long form homolog
	Araip.B10	134153729	134154083	Araip.3H2LW	Sugar transporter SWEET n
