# Supplementary material for: Genetic mapping identifies genomic regions and candidate genes for seed weight and shelling percentage in groundnut
Source: Front Genet. 2023 Mar 16;14:1128182. doi: 10.3389/fgene.2023.1128182 (PMC10061104; doi:10.3389/fgene.2023.1128182)
Supplement: Supplementary file 5 [file Table1.XLSX]

## Sheet: Supplementary Table 1
Supplementary Table 1. Details of SNPs on 58K “Axiome_Arachis” SNP array used for genotyping RIL population (ICGV02251 × Chico)
SNP	Affi_ID	Probset_ID	Position	Chromosome	Flank Sequences	SNP (Reference allele/alternate allele)
A01_68091	Affx-152054569	AX-147207617	68091	A01	TCAAAAAGCTTCAATAGATTCGCTGTGAGACCAGT[C/T]GGGTGACTCTGTCCAATCTGCTCAATAAAGAAATA	T/C
A01_101310	Affx-152033979	AX-147207618	101310	A01	GTTTACGTCAAGGTATTACATCACCCATCTCTGAT[C/T]TGACTGAAAGATTGCTCCTTGAAGAGCGTGACCAT	T/C
A01_102918	Affx-152056117	AX-147207619	102918	A01	CTGTAAAGTTCAGCCAGCAAGACCCTGTTTGTTGC[C/T]TATCAAGAGATTGTTCACTTGAGCTAGATTGTAAT	T/C
A01_103028	Affx-152069756	AX-147207620	103028	A01	GTTCATGTGGATGGTTCCCCTGAAAATAATGCTGA[C/T]GTGAGTAGCATGCAAGGAATGGATGTTGAAGTACG	T/C
A01_103157	Affx-152064362	AX-147207621	103157	A01	CTTGAGAATCCAAGTATCTTGCAACGAAGAAGAAT[G/T]CCTGGAAATGGAGAAAGGAGCAAACGCAAGCGGTG	T/G
A01_105739	Affx-152098898	AX-147265616	105739	A01	CAATTCTTTGAAAGAAGTTCATGCTCCCTTACTCA[C/G]TTCCATGTGTACCTCTAAGTCGCATACTGACAGCT	C/G
A01_105794	Affx-152070721	AX-147207622	105794	A01	TCGCATACTGACAGCTGCACCAATGGTTCATCTCA[A/G]GCTACTGTATCTTCGGGCACGAGACTGTCAGAAGA	A/G
A01_106775	Affx-152057873	AX-147207623	106775	A01	TACTTTTAGGTGGAAGAAAAAGTAGTTATACTTGC[G/T]GAATCAAGTTTTTAACAACAAAGTGTCAGAGTGCA	T/G
A01_111099	Affx-152033583	AX-147207624	111099	A01	CTGGCAATGGCGTTGAGCTTGCAGAAGATTGAAGT[G/T]GACGAGTCTGTCCTCTTGCGTGTCACTCATTCTAA	T/G
A01_112322	Affx-152064949	AX-147207625	112322	A01	ATGCAAATATCAACTTCAACGTATGGAGGATCTCT[C/T]ATCCTCCATTTCCTTGTATTATTCTTCTCTCCATC	T/C
A01_123462	Affx-152049582	AX-147207626	123462	A01	AGTATTTTGATTTTTGACGAAGAGACCGAAGACAC[A/G]AGCGTGCGTTTGAGTGAATGGGCTTTGACTTGGGG	A/G
A01_123546	Affx-152031884	AX-147207627	123546	A01	ATGCACCAAACTAGGTTCCTTCAATGCACCAAACT[C/T]GAGTCTTGATTCTCCTCCCTTTTCTCACTATTCTC	T/C
A01_123599	Affx-152076321	AX-147207628	123599	A01	CCTTTTCTCACTATTCTCCTAGAATCTTCCTCAGT[C/T]TTTGTGGAATAATGGTAGTAGAAGAAATGTGCTTC	T/C
A01_124183	Affx-152076844	AX-147207629	124183	A01	GTGTTTGTTTGAAGCAGATAAGCACTCAAGCAAGG[A/G]CTAAACTTTTGGAGTTACAAACCATTCAGAACCCT	A/G
A01_127013	Affx-152097157	AX-147265617	127013	A01	CATAAATTCTACATCATTGCTGACCAACTTGAAAG[A/T]TATGGAGACAAGAGTTGCAAAGGCGTTAGAATACT	A/T
A01_127375	Affx-152069134	AX-147207630	127375	A01	CGGCAGGTTAAGATCCATAGAGGACCGTTATCCGA[C/T]CACATTAAAAACTGGGAAGATGTTAACAAGACGTT	T/C
A01_157325	Affx-152099529	AX-147265618	157325	A01	GAAGCCATTGAAAACAAACATTGAAAACCACAATA[A/T]CCCTCATCCTCTTAATACTCTTGGTACTATTACAT	A/T
A01_157511	Affx-152045112	AX-147207631	157511	A01	AGATAGCCTAATCGAAGCATCAACGAAAATTCATA[G/T]TCCAAAATCTAAAATTTCGGTTAATGGAGTTGGTC	T/G
A01_157565	Affx-152028973	AX-147207632	157565	A01	GGTTAATGGAGTTGGTCCAGGTCCTAGCCCTGGTA[G/T]TGGTCACAAAATAATCACCGGAAAAAATACTACTC	T/G
A01_192838	Affx-152032848	AX-147207633	192838	A01	TCTTGATGATGCATTAGCTGCAAGTTCGCCAGATG[C/T]GTCATCCGATAAAGAAGTTGAAAATCAAGATGAGC	T/C
A01_197745	Affx-152054242	AX-147207634	197745	A01	GGCAGTGAAAGAGAAGAAGTTTTTGGTTCATCCAC[A/G]ATGGATAGAGGCTGCAAATTATTTTTGGGAAAAGC	A/G
A01_229099	Affx-152067140	AX-147207635	229099	A01	TTATATATATTGTCTTTCTCGTTTTCCGGGAAAGT[A/G]GAGAAGTAAAATATGAATACCAGAGCACGCACCAG	A/G
A01_230496	Affx-152074150	AX-147207636	230496	A01	AGAATCTCAAAACATCAAAGATCAAAGTCATTTTC[A/G]CAGAGCGAGTTTCATTCGATGACAATGGGAAGGCC	A/G
A01_230616	Affx-152065858	AX-147207637	230616	A01	GACGTTGCGACCGATCACACAGGGAAGCTAGTCAA[C/T]GGGAGGCAGTTTCACAGAAAACAAGAGTCATTTTC	T/C
A01_230756	Affx-152094938	AX-147265619	230756	A01	ACCGGAAAAGAAAACTGCCAAAGTCAATATCCCTA[A/T]GAAGAAATCTCCACTGAAACAAGAATCAGCTGAAA	A/T
A01_231463	Affx-152062069	AX-147207638	231463	A01	ACTGTTAAGTGCTTGTGTAGCATATTTTTAAGAAT[C/T]GGAACATCCAATGACTTTTTGATGGAGCCGAGAAC	T/C
A01_231562	Affx-152071736	AX-147207639	231562	A01	AAGGAAAAAGATCAGTTGTGTGATCCTTATGGTAT[C/T]TGTTCGGAATCCAAAACAACAGATGTTGGTCCATA	T/C
A01_253683	Affx-152071382	AX-147207640	253683	A01	TAGACTCCTTCCAGAAATCCCTTGCTGTTTCTTCC[A/G]TTGGCGCCTTTCACTGCGCTCAACAGGTAACAATC	A/G
A01_280183	Affx-152079882	AX-147207641	280183	A01	CGGTCGAGCGCTTCAAGTTGATGAACACTAAGAGT[C/T]GCTGCACAGAACTCGTCAAAATCCATCCTTCTAAA	T/C
A01_287481	Affx-152058180	AX-147207642	287481	A01	AGGAGCCTTTGAAACGCAGAGACCCATGGAATCTC[C/T]GCGAGTGTTGTGTTCTAATCTGATTCTAGTTTCAA	T/C
A01_287615	Affx-152043450	AX-147207643	287615	A01	ATCTGCAATGAAATTGTGGAGTAGTTTCGAATTTG[G/T]AAATGGGTTTTGGGAGATTATGGCTTTGTGTTTGG	T/G
A01_293429	Affx-152067007	AX-147207644	293429	A01	ACAATTTTAAGGTCCATTTGTCCTCACCGTACATG[C/T]GAAAAACATTCACTGATGTGTTATGTATCTTCCCA	T/C
A01_297348	Affx-152044586	AX-147207645	297348	A01	ATAATCTGTGCTGTTTCATAAGCTCGTTGCAAGTC[A/G]GAAGAATATATAAAAGAGATCTTAGGCTCCCTGGA	A/G
A01_298343	Affx-152065426	AX-147207646	298343	A01	TGTTCATTTCCTAGTGCCTTCGCCCTTTCCACATG[C/T]GGTAACAGGTTATGGGCAAGTCCACTCAAGAATGC	T/C
A01_304846	Affx-152044300	AX-147207647	304846	A01	TAGAGTTCCAAGCTTTGGAAGAATCCAGCGCCAAT[G/T]CTGTTCAGCAGCACGTCTATCACTCGGAAAGTCGT	T/G
A01_305166	Affx-152044813	AX-147207648	305166	A01	GGGGAAGTAGAGAATAATGGCACAAGATGGGAGTC[A/G]CATAAATTTCAAGCCAAATCCATAGGCAAGTTTGA	A/G
A01_327021	Affx-152033236	AX-147207649	327021	A01	CGAGTAAAATTCCTAACGACCGATTCTGTTATGGC[A/G]CCACAATGGTCGCGGACATATTTATTAATTGAACC	A/G
A01_327713	Affx-152040697	AX-147207650	327713	A01	TCTAACTGCTTTATAGACTCTATGGAAGTTGGATC[C/T]TCGTGACATAATTCTACTTCTTTCACAGCACACAA	T/C
A01_328478	Affx-152067464	AX-147207651	328478	A01	GGATGAATGGATGATTCTGAATTAGTTATCTCAGG[C/T]GCAGACCAGAATTGGTTTCCTTTTGGAGCCACATA	T/C
A01_328544	Affx-152050755	AX-147207652	328544	A01	ACATAATGATATGGCACGAAATCATCTGTGCTACA[C/T]GGACTGATCTTGGGACTTGCAAAGGGACTACTCGA	T/C
A01_328589	Affx-152046720	AX-147207653	328589	A01	TTGGGACTTGCAAAGGGACTACTCGAACCACTCCT[A/G]CCGGAGTGGCTTAAGCAATAGTTTTCTTGAGATCT	A/G
A01_342201	Affx-152068789	AX-147207654	342201	A01	TCAATATCAAGATTACTCACGTCCACCTCAATTTT[C/T]GAAGGAATGTGCTCTGATGGACAGAGATATTTTAC	T/C
A01_343971	Affx-152067418	AX-147207655	343971	A01	CCCGGAGATAGGCACCACATCACCATGAATAGTGT[G/T]ATGTCATCATCAATATCAACAGAATTTGGCTCTGG	T/G
A01_344413	Affx-152054460	AX-147207656	344413	A01	TTCTGAACACCAAGACAAACATCTTCGCCTTTGAA[C/T]ACAACCGGAACATCAACCTTCAAATTCATCCCATC	T/C
A01_351755	Affx-152065983	AX-147207657	351755	A01	CTTTGATGCCACCATCTTCTGTGCAGCATAATGGA[A/C]CAATGAATGCTAATGCCGACCTGGATCCAGAGCAG	A/C
A01_354250	Affx-152047531	AX-147207658	354250	A01	TGAAACATTCACTCCTGACTGGTACAACATGAACC[A/C]TGATGAAACTGAAGTTCTGATTTTAAATATCCATT	A/C
A01_354297	Affx-152048042	AX-147207659	354297	A01	AAGTTCTGATTTTAAATATCCATTCAAACAAGTAT[A/G]CATTTCCGGATTTCATTCAGAAAATGAGAAAACTC	A/G
A01_373029	Affx-152060229	AX-147207660	373029	A01	CCCTCTTCCATCACTTTACACAAGCCAAAGACACT[A/C]ACTCTTATAAGCCTGATGAAAATCTTGTCCATGAG	A/C
A01_390660	Affx-152059034	AX-147207661	390660	A01	AGTCCAGCCGACACTTTTAGCACAGCCAACAGGGT[C/T]AGTCCAGTCAGCACTCTCAGCTCATACTGTACATT	T/C
A01_397391	Affx-152074595	AX-147207662	397391	A01	TTGCTGACCTTACCAATTTCAGCGGGTAACCCACT[C/T]AGTGAATTGTTTGAAAGATCCAACACAAGAAGATT	T/C
A01_405426	Affx-152076251	AX-147207663	405426	A01	TATATAGCTCCAGAAGTATTGCTGAAGCAAGAGTA[C/T]GATGGCAAGGTAGTATTTAGTTTCACAGTTTTGTT	T/C
A01_406282	Affx-152058770	AX-147207664	406282	A01	TATCCTTTTGAAGATCCTAGTGAACCAAAGGATTT[C/T]AGGAAGACAATTCAGGTAGATCAGTTCTCAAGTTG	T/C
A01_413617	Affx-152099755	AX-147265620	413617	A01	AACCGCCCTCCATAATCATCACGAATAATATCAAG[A/T]ATATTCCTCACGTTATACAGCACCTCCATCACATC	A/T
A01_413869	Affx-152071568	AX-147207665	413869	A01	CGATCCAACTCTCTCGCGTATTGTTTCATTTCTTC[G/T]ACCAGAGGAGTCAACGCATCTAAGGTCTCCTTCTT	T/G
A01_419247	Affx-152102729	AX-147265621	419247	A01	CAAATCATCACTATTTCCAGCATCTTTTAAATGCC[C/G]AATACGTTCAAGAGCCAACTCACAAGTTTCGCGGA	C/G
A01_419944	Affx-152095484	AX-147265622	419944	A01	GATACAAAGGAAGCTTGATGCTTCTCTTCCAAAGA[C/G]CAACGTCGAATCGGATTCTCGCAGTAGCAGACAGT	C/G
A01_425836	Affx-152098468	AX-147265623	425836	A01	GTTTCTTCATCACATATGACTTTTAAATTCTCAAG[A/T]TTGGCGACAGAGAACGGCAATTCGCAATTTGAACA	A/T
A01_426003	Affx-152069761	AX-147207666	426003	A01	AATCGACAGCCTTCCAATTGAATTCGGTAACCCTT[G/T]CAAATCAGTACAACAACTAAGCCTTAGAAGTTCCA	T/G
A01_426097	Affx-152075962	AX-147207667	426097	A01	TGGGGAAGTGCATTAAACTTGTGACAATTTGTAAT[A/G]CTGATATTCTTTAGTGGGGTAATATCACACAACTC	A/G
A01_426180	Affx-152064632	AX-147207668	426180	A01	AAACATATCTTTGCAGTAGTCAATGCTCAATTCGA[C/T]TAGATTTGGAAATGCTTCCGAAATTGGGATGTTGC	T/C
A01_426230	Affx-152038580	AX-147207669	426230	A01	CTTCCGAAATTGGGATGTTGCCATTTTGGAAAACC[C/T]GAGTCATATTACACATGTAGAGGGATATTTTTCTT	T/C
A01_426505	Affx-152098790	AX-147265624	426505	A01	ACCTCAGTTTCATCTGTTTTCACATTGGACAAGAG[A/T]GAAGGGTAAGCTTCATCTGCAAATGGAATTGAATC	A/T
A01_427357	Affx-152074920	AX-147207670	427357	A01	GACAGGGATTCTTTGATCTTCGGGGAATAACCCTA[A/G]GTCCATGAAACACTCCTTTATGAAGGGCTTATTCT	A/G
A01_427451	Affx-152101116	AX-147265625	427451	A01	AGACAGTTTACCAATTCAGCATTAGAATCAAGTAT[A/T]GAATGACCTTGTGACAATTTCTCTACTATCTTGAG	A/T
A01_428069	Affx-152072130	AX-147207671	428069	A01	ATAAAACTACCATTTGGTTAACTGCATCATTGTCG[C/T]TTTTAAACTCAGGCACTTGATATCCACATTGTTCG	T/C
A01_428104	Affx-152039946	AX-147207672	428104	A01	TTTTTAAACTCAGGCACTTGATATCCACATTGTTC[A/G]AATAGTCTCTCTACAATGGTCTTCAACTTGGGATT	A/G
A01_459988	Affx-152037036	AX-147207673	459988	A01	TGGAAGGCTTATGCAGTTTGATATGTCCAGAAGTC[G/T]CAGATTCGAAAGCATTCCAATGGATTCTGGTAATC	T/G
A01_460175	Affx-152064822	AX-147207674	460175	A01	GGAATTTCGCAGATTCCATTAGGCAATTCAACCAT[A/G]TCTTTGCTGTAATCAATGTTCAACTCTACTAGATT	A/G
A01_460301	Affx-152099133	AX-147265626	460301	A01	CACATGTAGAGGGATAGTTTCCTTAGATTCTTTAA[C/G]TGGCCGAAGGAAGGAACAGAAATTCTCTCTAGTCT	C/G
A01_460348	Affx-152075502	AX-147207675	460348	A01	AGGAACAGAAATTCTCTCTAGTCTTATTCTTTTCA[A/G]GCTTGGTAAGGAATCAAGTAGCTTGAAATTGTTGA	A/G
A01_461328	Affx-152028780	AX-147207676	461328	A01	CATTCTGTGTCTATGTTCTGTTGCTTCTTGATTGT[C/T]CTCATAAATTGCAAGTTCTCTTAGAAGATCATGCA	T/C
A01_462357	Affx-152049509	AX-147207677	462357	A01	TACCTTGCAACTAAGACATTAGCCAAATTCATAGA[A/G]TTTAATGTGTTGATAATAGTCATTGCCTCTATGCC	A/G
A01_462441	Affx-152096695	AX-147265627	462441	A01	CCATACAACTCAGTCCATATATCCAAGAGAACAGT[A/T]ACAGGGATTCTTTGATCTTCCGGAAATAGCCCTAG	A/T
A01_462504	Affx-152047109	AX-147207678	462504	A01	AGCCCTAGGTCCATGAAGCACTCCTTTATGATAGG[A/C]TTATCCTCTAAAATTTCCAAAATATTTTCGAGGCA	A/C
A01_463535	Affx-152036734	AX-147207679	463535	A01	GTGCCAAATCTAGGATATGCAACCCTTGAAGTAAC[A/C]AGAATCTTGTAATCTGATGATGTTTGTATTTTGAA	A/C
A01_463788	Affx-152080121	AX-147207680	463788	A01	ATGTTTTCGAGCATGTGATGAATAAGATATTTTCC[C/T]TGAATTTACCTAAGGAAACGAAAGAGATCTGTTTA	T/C
A01_468457	Affx-152051733	AX-147207681	468457	A01	CTGTGAGGATTACCGACCTTAGAACTCCTCTGTTC[C/T]GATTGCTCTTTCTTGCCGTTTGAAGCATTTCAAGG	T/C
A01_491796	Affx-152057582	AX-147207682	491796	A01	AGCCTGGTGATTGATTCTGGCAACTCTGCTAAACT[A/G]GCACATGAACTAACCCTTAATGATTCCAAATTTAC	A/G
A01_491860	Affx-152027708	AX-147207683	491860	A01	AATTTACCAAGTTTTTTATTCCTTCAGGAAGTTGA[G/T]AAAGCTTATGACACTTTGTTATGCTTAGCTTCTTT	T/G
A01_492230	Affx-152059605	AX-147207684	492230	A01	CTTTAATTTTCTCATTTTCTTCATGAACATTGGTA[A/G]GGTGAACTTTGCAGCTCGAATATTCAACACTAAAG	A/G
A01_493975	Affx-152063849	AX-147207685	493975	A01	AACAGAAATTACCTCTTTCACGACATCATCAGGAA[C/T]ATCGGAGCTGCTATGATTTAGAGATGCCGAGTGCT	T/C
A01_494189	Affx-152039080	AX-147207686	494189	A01	GGCCAAACATCATCCAGTACTAACAATATTGGATT[C/T]TTTCTAACCAGCTGATTCAGAAGATTTTCTATTTG	T/C
A01_495814	Affx-152033730	AX-147207687	495814	A01	TCAATTCAACTCTCTCATTTCTTGGAACCATTTTA[C/T]TCAATTTCCCAATCTCAACCTGAATTTCCCTAACC	T/C
A01_495975	Affx-152033230	AX-147207688	495975	A01	GAATCGTAGAGCTCTTCAAGTTCCTCTTGGCGATT[C/T]GCTTTACCACAGCAATCCCACCATTGGAGTTTAGA	T/C
A01_510521	Affx-152095751	AX-147265628	510521	A01	ACAAGTTTCAGGCAAAGGATCAAATTGGAACATAC[A/T]CATATTTTCCATCAACTCACCTCCATAAAGCAGCT	A/T
A01_511520	Affx-152071080	AX-147207689	511520	A01	GAAAGACCTACATGTTCAGGATCTCAAATATGGGG[C/T]TATCAACATCAATTAACTTCAGAATTCAGGGTCAT	T/C
A01_523590	Affx-152037959	AX-147207690	523590	A01	CACATCTTATATATTATTAGGGCATTCTTATCAAT[A/G]GCCAATTTCCAGGCCCTACAATTGATGGCATCACT	A/G
A01_524484	Affx-152049173	AX-147207691	524484	A01	AGGACATCATGGCAAGATGGAGTATTGGGAACAAA[C/T]TGCCCAATCCCTCCTAAGAGCAATTGGACATACAA	T/C
A01_524684	Affx-152098170	AX-147265629	524684	A01	TGATGCTGAATTCACCCTTCTTGTTGGTGATTGGT[A/T]CAAGACCAACCACAAGGTTAGTTTCTCAGAAACTG	A/T
A01_525240	Affx-152028926	AX-147207692	525240	A01	GGGTTAACAACATCAATCAACTTCAGGATTCAAGG[G/T]CACTCATTGAAACTGATTGAAGTTGAAGGTGCTCA	T/G
A01_527440	Affx-152061996	AX-147207693	527440	A01	AGATCTGCAATTTGGCCAAGGCAATATTTGGGACA[A/G]GAATTGTATCTCAGGGTCTGGAACAACGAGCAGAG	A/G
A01_527515	Affx-152046117	AX-147207694	527515	A01	TACACTGAAGCTAACATCCCTGACAATGCACTGTT[A/C]TGTGGCATGGCCAAACACCTGCACTAATCATATTA	A/C
A01_527530	Affx-152073705	AX-147207695	527530	A01	ATCCCTGACAATGCACTCTTCTGTGGCATGGCCAA[A/G]CACCTCCACTAATCATATTAATTACTCTATGTAGA	A/G
A01_544401	Affx-152099990	AX-147265630	544401	A01	TTTGGTCGCAATTTCATGTCCAAAATGCTCTACCA[C/G]CTAACCCCCCTTGAGGTAAATAACAGAGATTTTGA	C/G
A01_547598	Affx-152102253	AX-147265631	547598	A01	ATTGGAATTTCAACGGTGGATGATAGAAAACGCTG[C/G]CATTAGTGACGTCATGGAAATCAATGGCGCAGATC	C/G
A01_565567	Affx-152100738	AX-147265632	565567	A01	TTGGTGTTTTCTTGACAGCTTTTGTGCCGGACACT[C/G]AACACAAACCATCATATGTCCTGGAAAAGGTACAT	C/G
A01_567530	Affx-152026896	AX-147207696	567530	A01	CAATGTTGTTTGGGCCCAACTTCATATCCACCAAG[A/C]TCTACCAACACTGCTCCACTGAGGTAAATGTCACC	A/C
A01_575587	Affx-152100718	AX-147265633	575587	A01	CACTTCTAGAAGCTTCAGGCCACAAGGTCACAGTT[C/G]TTGACCTTGCTGCTTCTGGAACCAACTTGAAGAAG	C/G
A01_578188	Affx-152067574	AX-147207697	578188	A01	CACTGAGGACCTTACGATTTCATTGGAGTATCAGC[A/G]ATTGATGATCCAAAACTCTGGGATTAATGACGTCA	A/G
A01_578246	Affx-152069471	AX-147207698	578246	A01	ATTAATGACGTCATGGAGATCAATGGCGCAGATCA[C/T]ATGGCTATGCTTTGCAAGCCCCAAGAACTTAGTGA	T/C
A01_584697	Affx-152096866	AX-147265634	584697	A01	TCTGGTTTGGGAGGACCATTTGGATTCAATGAGAG[C/G]TCTCCAGGAAAGCCCAATTCTGGTGATCCTAAATC	C/G
A01_595640	Affx-152098836	AX-147265635	595640	A01	CATTCTCCATGAACCAGAGGTTGTTGGTGTTGGAA[C/G]CAAGTGACGTTAGAGATGTTGGGAAATTGAGTTAC	C/G
A01_600429	Affx-152055124	AX-147207699	600429	A01	ATATCTTGGAGGCATGAAAATAGTTGTATTGGTGT[A/G]GAAAACATCAAAAAGTGATCAGAACCATCTATCTT	A/G
A01_602849	Affx-152069755	AX-147207700	602849	A01	TGATATTTGGACCTGGCATGAGTGCAGCAACGAAA[A/G]CAGCAACAGAGACCTTTTCAGGGAATTGCTCCATT	A/G
A01_603168	Affx-152044196	AX-147207701	603168	A01	GAAATGTCTCTCCATCCTTCTAAGATTTTCTGATC[C/T]TCTTGTAAGTTGTGTCTAGATCTCTTAAGTAGTTG	T/C
A01_605490	Affx-152099074	AX-147265636	605490	A01	TGTTGGAGTTTTTCGTCCTTTTCAATATGCAACAA[A/T]AAGTTCTTTCGAATTCGGTGGTAGTAGCCGGTCAA	A/T
A01_605585	Affx-152058189	AX-147207702	605585	A01	ACCTAATTTTCAATTTCGATCTAACTATGCCAAGG[A/C]AGGGTTGCATGGAGGGATCAAAGCTGAATCTGAAT	A/C
A01_605698	Affx-152082913	AX-147207703	605698	A01	CGTCTGATGTTGAAAGAGATGACCGACTCTTAAAA[A/G]ATAACCATGCGTCTGAAGAAGAGAGAGGCAGCACC	A/G
A01_605830	Affx-152039293	AX-147207704	605830	A01	ATGTGCTAGCGAACATAACCAAGCTTCATGGATCA[A/G]ACAACATCCACACAATGTTTGAATCATTTTTCAGT	A/G
A01_605967	Affx-152028805	AX-147207705	605967	A01	AACGATCATTAAGAGTTTTGTTTTCCATGGTGTAC[G/T]GAATCCTTATTCTAAAAGACAGACATGTTTGTTGA	T/G
A01_606191	Affx-152098482	AX-147265637	606191	A01	ATGTCTTTCTCATAATTCTTGCTATGCAAGGTGGT[C/G]CTTCGATAGTTGTCAACTGATGTTGGAATTTCATC	C/G
A01_606256	Affx-152094654	AX-147265638	606256	A01	TTCATCTGCCACAAAATCAATACCATCACCTGAAA[C/G]TTTTCTTCTCTTGCAAGATGATTTACTGTAATATT	C/G
A01_607242	Affx-152036023	AX-147207706	607242	A01	TGCCTCTGAAAGAAACAGGTGGAAAAGGTGCACGG[A/G]ATTAAAAATGTCCAACAGATCAAAAAGAAATTCTT	A/G
A01_610614	Affx-152067951	AX-147207707	610614	A01	AAAAGCTCATCATCATAATCTTCCTCCTTCAAACC[C/T]TTGCATATAACACGCAACACTTGAGTGATGCCAGC	T/C
A01_624576	Affx-152026941	AX-147207708	624576	A01	CTTTTGTGGCTAAGTTTCTTAACCCGGCATTTATC[A/C]GGGAAGATAGTCTTCCAACTGTTGAAGAAGGGTAT	A/C
A01_637041	Affx-152035348	AX-147207709	637041	A01	TTAGACTGCAAATAACGGTTTTCCTCCACTAAATC[C/T]GTGGTCAAATTCAGTAATATTGGCCGCTTCGGATC	T/C
A01_637087	Affx-152100503	AX-147265639	637087	A01	TCAGTAATATTGGCCGCTTCGGATCATATATAGTA[A/T]GATCACGAACTCGTGCAACCCATTTTGCAGCTTCC	A/T
A01_637518	Affx-152061288	AX-147207710	637518	A01	AACCTTGTATTGAAAGACGAGTTTACTAACACAGC[C/T]GGATAAAGAACATCCTTTTGAATATTATCATATGG	T/C
A01_638197	Affx-152079758	AX-147207711	638197	A01	CATTTGTAGCTTACTGCTTACCTGACATCAGCATA[C/T]GCAACAACCCAACCTCGATCTAGGAGGCTTTTTAG	T/C
A01_638389	Affx-152069848	AX-147207712	638389	A01	CCATCAGCTGAAGGGACATCAAATTGTTCACAGGC[A/G]TAAAATTCAGACAATTCATTCCATGACTGGCTATC	A/G
A01_638453	Affx-152051188	AX-147207713	638453	A01	GGCTATCTTCCAACTTTGAATTCACAGGACCGGAA[A/C]ATTTTGAATTTGCATTGTCTAGGGTGACACTTGCA	A/C
A01_638492	Affx-152056221	AX-147207714	638492	A01	TTGAATTTGCATTGTCTAGGGTGACACTTGCAGAA[C/T]TTGCTCCATAAAGTATTCGTGTTCTTTCATGAAGC	T/C
A01_639847	Affx-152038039	AX-147207715	639847	A01	TGATGCTCAATTATGCAATGAGCTAGAGAAGGGCA[C/T]TCCCAAACTAGTTTCAAGCCGGATAATGGATCAGC	T/C
A01_640362	Affx-152059382	AX-147207716	640362	A01	ACCCGATCTACCTGAGGCTTACTACACAAGGAACC[C/T]GAGTTCAAATTTCTCACAGACAACTTAAAGTAGTC	T/C
A01_643492	Affx-152064084	AX-147207717	643492	A01	AGATTGATAGGAGAAATGTATCTGTTGTCTCCATC[A/G]AGAAGCTGCTTGGCGAGGATTAAGTTTGCAGCCTC	A/G
A01_646186	Affx-152078209	AX-147207718	646186	A01	GAGAGAACTGGGAGAAGATAATTGTTGAGGAAATC[A/G]TTGGCTCCAATAGTAATGGAGAAAATTGATTTCTT	A/G
A01_646231	Affx-152064520	AX-147207719	646231	A01	ATAGTAATGGAGAAAATTGATTTCTTCATTATGTA[C/T]TCTTTGGCTTTTGATTCACCTAGCAATTTATCAAT	T/C
A01_646540	Affx-152051646	AX-147207720	646540	A01	CCAGTTGCATTTGGGGCCAAAAATGGGACAGCATA[A/G]TTTGGTTGTCCCAATTCCTCTCCTGAAAATAGTTT	A/G
A01_647307	Affx-152052461	AX-147207721	647307	A01	GTTGAAAGATAGTTGTTATTTCCAGCATCCACCAA[G/T]GAGTCTCCAAATATAAAAGAAGCTCCTAACCCATC	T/G
A01_647489	Affx-152075070	AX-147207722	647489	A01	AAGCAGCTCATCATTATATGGAACAACTTTTTAAC[C/T]CCATTAGAGAAACTTGTAACCTTGCCTCAATGAAG	T/C
A01_664280	Affx-152081215	AX-147207723	664280	A01	GATGATGATTCCGTGGTCGAGATAAGGAGGAACCC[A/G]TCGATGCTTCAGAAGCTGCAAGAGAACAAGCTTAG	A/G
A01_666094	Affx-152043837	AX-147207724	666094	A01	TGTTGCTTTGAAAGGATCCTGGCTCAATCAGCATC[A/C]AAGCTTCGAGAACAGCTCTACGTCTGAAATATGTG	A/C
A01_666799	Affx-152097487	AX-147265640	666799	A01	TGAAGATACAACTCTTTGCAGGCCGATGGAGAATG[C/G]TCGGCGTGATGGAAAAGGCAGCTTTGTAAGGCTTG	C/G
A01_685389	Affx-152074505	AX-147207725	685389	A01	CCATCTCCTCTGGCTCTTTCTTATGCATCATTTCC[A/G]ACTTCCCTGAACTTCAAAACATGTATTCGATCAAC	A/G
A01_685455	Affx-152075238	AX-147207726	685455	A01	TCAACCTGAATCCCTGGCATTCCAAATGCTGGTCC[G/T]TTCTTCCATTCCTGAGGAATTGAAGTTGCCGTGAG	T/G
A01_686144	Affx-152039791	AX-147207727	686144	A01	GCTCTTGGATTGGCTCGTATCTTCCTAATTAAGTA[A/G]TTCTCCAAACCAATGCCAGCATCCACTATTCTAGT	A/G
A01_686268	Affx-152071760	AX-147207728	686268	A01	CACCATCGTCCACTTCACATATTAAAGGTATTATG[A/G]TCACCCAGGTATCCATATGAGGAGCTTCCCCATGC	A/G
A01_696110	Affx-152036098	AX-147207729	696110	A01	AAACTAAAGTTTAGTCTCTCTTGATTCCATTTTAC[A/G]ATCTCTCTAGCATATTTAAGTGCTGCATCGACACT	A/G
A01_696173	Affx-152072675	AX-147207730	696173	A01	TCGACACTATCTGGCTCCAAGCCTTTCACCAGAGA[C/T]ACATACAACTTTCTACCTGTAATAGATGAATAAAG	T/C
A01_700978	Affx-152035219	AX-147207731	700978	A01	AGTCACAGGAGCCGGCTTAACCGGTTCACATTCAT[C/T]GACCAAAGCTTCATTACGATTACCATCACCATCAA	T/C
A01_701042	Affx-152040809	AX-147207732	701042	A01	CCATCAACATCATCATTATCTGAATCATTATTAAC[A/G]GTGAAAGTATGAATAGGTGCACGTTTAACATCACA	A/G
A01_730918	Affx-152029916	AX-147207733	730918	A01	CTCCCATGAGTACCCATTGCCATCCCACTGTTTTC[A/G]TTTTGTTTATCCTTTTTGAATAATATCTTATCTCC	A/G
A01_732683	Affx-152073276	AX-147207734	732683	A01	TTCTTCATAATTCTAGAAGTTATAACGGAGATGGT[C/T]GTACTCCAGTGGTTAACTTTTTGACTGGAAACAAA	T/C
A01_733029	Affx-152074328	AX-147207735	733029	A01	TAGCTCAGATGCTAATGGTCATACTGACTTGGTGC[A/G]AGGAAACAATTTGACAGCCTCTGAAAGGTTAATCA	A/G
A01_733698	Affx-152101492	AX-147265641	733698	A01	CAACGGACTGAGAGTGAATCTCCCAATTCGTTTGA[C/G]TTATCATTGTCTCACTTTGCTCTTGTTTTTGCACA	C/G
A01_733743	Affx-152051344	AX-147207736	733743	A01	TCTCACTTTGCTCTTGTTTTTGCACATGAAAATGA[C/T]TCCGGTAATTAATCTCTTCGTACTTCTGTCCTGCA	T/C
A01_735024	Affx-152061180	AX-147207737	735024	A01	ACAATTATGTGGTTTTCCTTGATATCATTGTTTGC[A/G]AAGAACGACATGGGTGTGCCTTTGAGATTGAATTC	A/G
A01_735428	Affx-152081665	AX-147207738	735428	A01	TATTTTGTTGCAAGGAGGAAAACTTCCTCGTATCG[A/C]TATTAATATTGAGAAAATTACTCTGCATATTGTTC	A/C
A01_738171	Affx-152059354	AX-147207739	738171	A01	GATGAGGTTGCATCTGTGGTATTAGAACCAGGGGA[C/T]TATATTGATGATTCTATGGCAATGTTCGATGCCAT	T/C
A01_740734	Affx-152102173	AX-147265642	740734	A01	CGAATGACCAACTTATTGCACTCTGAAATAGATGT[A/T]ATTTTAAGTGAAACAGGTAAAGAAATGCATGCTTT	A/T
A01_741975	Affx-152040785	AX-147207740	741975	A01	CTGCTGTGAAGGATGAGATGGCGGGTGTAATCTCC[A/G]TTGGAAGCAAACAGCGAATGCCACTACAGCTGAAA	A/G
A01_748457	Affx-152053760	AX-147207741	748457	A01	GATAGAACTATATTACTTGATAGAAGTCCAGGAGT[C/T]GATGAGGTATTGCAAAATATATTGCTGCATCAATT	T/C
A01_748884	Affx-152065315	AX-147207742	748884	A01	TGGATACGGTTTATAGACAAGAATACCTGAGAGTT[A/C]GAGTTATTGACAATCAGGTAATCATTGAGTGAAAT	A/C
A01_768694	Affx-152096087	AX-147265643	768694	A01	GAGAATATTCCTTGCCGTACCCTTTTGGTTTCTCC[C/G]ATGATTGTGAAATCAAACTTAACTGCACCACCACC	C/G
A01_772587	Affx-152099847	AX-147265644	772587	A01	CGTAGAGGAAGGAGAACAGATACTTGTTTACGAGT[A/T]CATGCCGAATGGAACTCTATCACAACATTTGCAGA	A/T
A01_772732	Affx-152027055	AX-147207743	772732	A01	CTCCACTCTGCAATAGATCCTCCAATTTATCACAG[A/G]GACATAAAATCCAGTAACATACTCTTGGACTATAA	A/G
A01_772775	Affx-152103077	AX-147265645	772775	A01	AATCCAGTAACATACTCTTGGACTATAACTTCCAA[A/T]CAAAAGTTGCAGACTTTGGCCTTTCCAGGATTGGC	A/T
A01_773107	Affx-152030618	AX-147207744	773107	A01	GATGCTTGGACTCTCTACTCTGTTCACAAGGTAGC[C/T]GAGCTTGCGTTTCGATGCCTGGCTTTTCATAGCGA	T/C
A01_776205	Affx-152053817	AX-147207745	776205	A01	ATAATAGTAAAAATAATGAATACCTTTGTAGAGGT[A/G]TCGTCGAGGTTTGGATTTGTTTGGCAAGCTAAGGT	A/G
A01_784799	Affx-152040698	AX-147207746	784799	A01	GAAGAGAGATCTAAAAGAAAAAGATGTTGTATTAG[C/T]GGAGACCCCATCTCAGTTCTCATTTGCTATAGCCA	T/C
A01_784896	Affx-152075337	AX-147207747	784896	A01	TCAGTTGGATATAAAAAATCTACACAGGGTACTCT[C/T]GAAAACTTCACCAATGTTGCTATTAAGTATCTCGA	T/C
A01_785234	Affx-152057449	AX-147207748	785234	A01	TAGCTCCTCATGTTCTAATAAAACAAAAGGTCAAG[A/G]TTTTCATATTCCAAGATGGCTCCCAGATTTTCCCG	A/G
A01_785293	Affx-152071692	AX-147207749	785293	A01	CAGAGTTTCCCGAGGAAAGGTTGTACAAGAATTGT[C/T]GTAAGGTTTCGGTTAAGGAGAGGAAATTCGGTGAG	T/C
A01_785346	Affx-152064332	AX-147207750	785346	A01	GAGAGGAAATTCGGTGAGAAACTCTGGGAACATTC[A/G]CTTGGAGCAGAACATTTCAGTGGTAATTTGGAAGA	A/G
A01_795710	Affx-152048472	AX-147207751	795710	A01	GCGAATCTCAAGGCTGAGAAATTCTACAACTTCGC[A/G]ATCTCACTTCCGGATCAGGCCAGGCTATTGGACGA	A/G
A01_795965	Affx-152066014	AX-147207752	795965	A01	TGATTTTTAGGCACATCCATGGCTATCAGAATCGG[C/T]GAGGGAGAAGATTTGTGGATTGTTGGATTGCCAGA	T/C
A01_821055	Affx-152053932	AX-147207753	821055	A01	TTACTGATACTTGATCGCACAAACTGGAGGACCAA[C/T]ATGCTCACTTCATTATTAGTGCCTTACATATTCTT	T/C
A01_832348	Affx-152078747	AX-147207754	832348	A01	GAAGCCATTAATTACAGAAATTACACAATCAGCCT[A/G]GTGGATCCCAATATTGAAAAGGGCGACTTCTTTTC	A/G
A01_833671	Affx-152032838	AX-147207755	833671	A01	CTCCCAGGAAACTTGCATTTAACAGTGTGGCAAAC[C/T]CAGCAACATAAGCCATATATTTCGATTGGAAGGCG	T/C
A01_833709	Affx-152078122	AX-147207756	833709	A01	GCAACATAAGCCATATATTTCGATTGGAAGGCGAC[C/T]CAAAGAACTGCGGAATCAGCATGTACGAGCTACAA	T/C
A01_833838	Affx-152060050	AX-147207757	833838	A01	CCATTAATTACAAAAATTACATAATCAGGCTGGTG[A/G]ATCCCAATATTGAAGAGGGCGACTGCTCTTCCCTG	A/G
A01_873824	Affx-152075270	AX-147207758	873824	A01	AAACCATTGAAACCGAAACCAAGTCATGAATCTGG[A/G]ATTCCAATACCAAATGGCACACCCAAAGCAGCACC	A/G
A01_877697	Affx-152033509	AX-147207759	877697	A01	CTGGATGCTGTAGTTTGCGTGGCACTGGACCTTTT[C/T]GTATCCTATATACTCGTCTTTAATTCTTATATATA	T/C
A01_878257	Affx-152070711	AX-147207760	878257	A01	ATCAAAATCCTTAACAATTTATGACAGATAATACT[A/G]CAATACATCTACTATAAATACTTCAGGAGGAGAGC	A/G
A01_889701	Affx-152067152	AX-147207761	889701	A01	AGGCTCGCTTATCGTGCCCTGTTTTGATCTCTGGA[A/G]ATTGAAAATCAGTTATTCCCTTCCGTCCCTCATAG	A/G
A01_901883	Affx-152051129	AX-147207762	901883	A01	TATCAGTATAACACTTCTTATAAGGTCCAAAGTGG[A/C]GACAACTATTTCATCATTGCTAACAACACTTTTGA	A/C
A01_901940	Affx-152098440	AX-147265646	901940	A01	AACAACACTTTTGAAGGCCTTTCAACATGTCAAGC[A/T]ATGAAGGATCAAAACAAAATCGATGAGTTAAAGCT	A/T
A01_902190	Affx-152038451	AX-147207763	902190	A01	CACAGAAACCAACCATCAATCCTTTTACCACACTT[C/T]TGGTTCCCCTTCAAGAAAAGCCATCAAGTTCACAA	T/C
A01_902432	Affx-152027946	AX-147207764	902432	A01	AGGAAGAAGAAGAAAGGCAATTCTGTGATTGTGTC[C/T]AAGAGCTTTGAAGCAATTGAGAAACAACAGGGGAA	T/C
A01_902498	Affx-152095350	AX-147265647	902498	A01	GGGAAGAAGTTGGAGGAAGATTCAGAAACATTGTC[A/T]GAGATCATATCCGACATAGCACAATCATTCAAGGT	A/T
A01_902534	Affx-152104205	AX-147265648	902534	A01	GAGATCATATCCGACATAGCACAATCATTCAAGGT[A/T]TACAGATTCAAGGAACTGCAGAGTGCAACAAATGA	A/T
A01_902778	Affx-152078447	AX-147207765	902778	A01	GGTATCTTGTTTATGAGTATGCTGCTAATGGACCA[C/T]TGAGTGATTGTATTTTCATGGAAAATGGACAGTTC	T/C
A01_907490	Affx-152054021	AX-147207766	907490	A01	CTCAATACCTTCTCTTTTGTAGAAGTCTTAACAAC[A/G]TCAATAAGTCGTGGAAGGGCCCTCGAAGTAGCCAA	A/G
A01_919868	Affx-152101000	AX-147265649	919868	A01	TCTCTTTCGGAGGAAGATCCGAAAGGGAAAAAAGT[A/T]ATTGGTAAGATTTATGCTTTTGCAAATAGTGGTTA	A/T
A01_919975	Affx-152050486	AX-147207767	919975	A01	ACTGAGTGATTCAGTTAATGAGATACCTAAAATGT[A/G]CATTGTAATGGTACAAGTCTAGGTTGTCTTGTTTA	A/G
A01_920781	Affx-152100296	AX-147265650	920781	A01	CATTCAACAGGATAATGACAAGCATCTTGCAGAAG[C/G]GCAGCTTGAGGAAGATGAACAACTTGCCAGAGCAC	C/G
A01_922352	Affx-152029005	AX-147207768	922352	A01	GCACATCCTTTCTGGATGCAGAAATACTGTCCTTC[A/G]CATGAGCGTGATGGAACTCCTCGTTGTTGTAGCTG	A/G
A01_923426	Affx-152033180	AX-147207769	923426	A01	ACCGAGTCATAGATATGATAACTGAGCCTTACAGG[C/T]TAATCCGCCATTGCGAAGTGACAGCCATACTTGTT	T/C
A01_923968	Affx-152041887	AX-147207770	923968	A01	GTGCTAGCTCACATGTGGCTAGATTCAGAGATCTA[C/T]GCTGGTTCAGGAAGTGATAGTGCATCATCGTCCTC	T/C
A01_924121	Affx-152072617	AX-147207771	924121	A01	GGCGAGTTTTTCAAACACCAGATTGAGTCCGATCG[C/T]TCATCGGCTTATGGAGATGGATTCAGAGAGGGGAA	T/C
A01_939271	Affx-152038665	AX-147207772	939271	A01	AAATAGAGAACGTACGGGTGAAGAAAATGCTCGAA[G/T]AGCCAGGCTCTCAAAATGTTGACAGATCGTTCAGG	T/G
A01_941059	Affx-152039335	AX-147207773	941059	A01	ACTAGACCCAAAGACGAAGATGATGATCCAAACCC[A/C]ATGGGTCCTTGAATATGCAATGCTTGGTGTTGTTG	A/C
A01_941551	Affx-152074098	AX-147207774	941551	A01	TTATCATGTTGATGATGAACTATGACACCACCGTT[A/G]TTCAAATTACTTTGATCATGTTGATTATGATTATT	A/G
A01_977371	Affx-152104478	AX-147265651	977371	A01	TTCCCATGCGGACTTGGCTCTCTTGTCTTTGAAAT[C/G]GTTGGATTCCATGGTTGATGAGACAAGTTTGTGTG	C/G
A01_989580	Affx-152075117	AX-147207775	989580	A01	TCTATACTAATTTGAAATAATCATTGCTGCTTTGA[C/T]AACATTGAAGTATGAGTCATGGCATTGCTGCCTTG	T/C
A01_990171	Affx-152027473	AX-147207776	990171	A01	TCTTGAACAGACACAACAGAGAATCCATGCAACTT[G/T]TGCATGAATTATAAATCATGTCAGTTGAACCGCCT	T/G
A01_992328	Affx-152072436	AX-147207777	992328	A01	GATTTCAACATATATTTCAACATCCTCGCATTCAT[C/T]GATTTGGAGCCACGACAAGTTGGTTTCATCAGAAA	T/C
A01_992680	Affx-152074165	AX-147207778	992680	A01	GGAACAGTCTTTTTCTTGACTGTGCTTCTTGCCGG[A/C]AGCGGCGAAGAGGGTGTCGGTTTATTCAAAGGATT	A/C
A01_1005814	Affx-152056206	AX-147207779	1005814	A01	GGTCCAGTGGTCGGAATTCTGAAGGGCTTTGCAGG[A/G]CTGAGTGGTGCAATCTTGACACAAATATATGCAGT	A/G
A01_1005919	Affx-152047434	AX-147207780	1005919	A01	ATGGTTGCTGTTGGTCCAGCATTGGTAGGAGTAGG[C/T]CTAATGTTCATTGTTAGACCTGTAGGAGGTCACAA	T/C
A01_1006156	Affx-152042377	AX-147207781	1006156	A01	TTCATCATTCCTATCGCATTAGTTTTCGGTCCGGA[G/T]CAAAAATCTCCAGAGGAAGAGGCACTGCTTCCAGA	T/G
A01_1006721	Affx-152050288	AX-147207782	1006721	A01	AACAGAGATCATGTCTATCCAAGACCAGCTGCACT[A/G]GCTGTATTTCAACTTATTATGACCGTCGGCCATCT	A/G
A01_1006868	Affx-152067274	AX-147207783	1006868	A01	GCGATTGTTCCGGCCACTGCCTCTGAATTGTTCGG[A/G]TTGAGAAACTTTGGTGCATTGTACAATTTCATCAC	A/G
A01_1016728	Affx-152033200	AX-147207784	1016728	A01	ATGTGTTCCATTACAAGTTCCAAACCAGCTCATGG[G/T]ATCAAAACCTTTGATTTTGTGGGTATGTATGTGCT	T/G
A01_1018500	Affx-152065260	AX-147207785	1018500	A01	CGTGGATCGTACTCTGTTGCTTGTCGAAGAGCCCT[A/G]GCAAAAGCTTTGAAGGTTGCCTCAATAATATGATG	A/G
A01_1020364	Affx-152038524	AX-147207786	1020364	A01	TAAACTACTAACATCAAGCATATGATCAAGGAAGG[A/G]AATTCCAGTACTACTATCAGCAACTCCACAACCAT	A/G
A01_1020416	Affx-152060597	AX-147207787	1020416	A01	TCAGCAACTCCACAACCATCCAGGTTTATTTTGAC[C/T]GAGACATTAGTCTCCTTAGTGACCCTTTTCACCTC	T/C
A01_1020727	Affx-152034401	AX-147207788	1020727	A01	AATGTAGGGATGTTGGGTTCAGCGTCCTCTGAAAA[A/C]ACCTAACCCTAGATTTGAGAAGCAGGGATGAAGGG	A/C
A01_1034923	Affx-152070764	AX-147207789	1034923	A01	AGGATTCAAGTTACTGATCCTGTTGCAAGATATTA[C/T]GGATTGAAGCGTGGACAAGTTGTTAAGATAATCCG	T/C
A01_1037494	Affx-152072080	AX-147207790	1037494	A01	CTACAAGTTTGTTCAGTTTGTGTTCCCTGCTAATG[A/G]CCATTCTTTTTGCATACTCTGCATCTGTTCAATTA	A/G
A01_1037683	Affx-152046877	AX-147207791	1037683	A01	CTATATTCATGTGCTTGCATCGTTAATTTGACAAA[C/T]GGCGTTGTCTCAACCAAACTGAGAAGGAAAATTGG	T/C
A01_1040768	Affx-152029785	AX-147207792	1040768	A01	CCTTTTTCTCTGTTTTAAAGACTTCCAATTTAACC[C/T]GTACTCCATTCTGCAGTATTCTATTTGGACATGAT	T/C
A01_1041870	Affx-152029818	AX-147207793	1041870	A01	CTGCAAAGTTTTGCTGCCTTCAAATAGACCCTTTC[A/C]CGCAAAATTCCATATTTCTCCTCTAGTGAGGCCTT	A/C
A01_1042092	Affx-152036259	AX-147207794	1042092	A01	AAATGAGGTTGTATTGTTATTTCCTCCATGCCAAG[G/T]GACTTTGTCGCCTCAATGCGTCTCTTTAAATTAGC	T/G
A01_1042345	Affx-152047489	AX-147207795	1042345	A01	GATCAAATTTCAACCCACAAAACCTGCAAGTAAAC[C/T]TCCGAAAACCACCTGGATTCTCAGACATATTCTCC	T/C
A01_1042548	Affx-152104046	AX-147265652	1042548	A01	ATATTACCAAAATGAAAACCACAGGGAATACATTG[C/G]AGAAGCAAGCACTGCTCAACGAACTGCACATGATG	C/G
A01_1043415	Affx-152076893	AX-147207796	1043415	A01	TGATTTCTTTTCCGTGTATTGTGTGTAAAATTTGC[A/G]GTCTCATCATGAGGTTGGTGTTTCTTGCAGAATGA	A/G
A01_1043525	Affx-152030455	AX-147207797	1043525	A01	AGCAGTTCTACCTTCACACATTGGTGTATCAACTG[A/G]AACATGTTTTTCAGCTTTTGCTAAGATGCCCAGAA	A/G
A01_1043649	Affx-152066903	AX-147207798	1043649	A01	TGTCTTCCCTTGGCTTCAATATAAACTATGCATTG[C/T]GGATTCTTAGTTACAGGCTCTACATATTTTTGAAT	T/C
A01_1046318	Affx-152028386	AX-147207799	1046318	A01	GATGAAGCTGATCAACAACGTTCAGCATGTCAATA[A/G]TTAGCTTTTGCATTATAAATCTTCGAGCAACAGTC	A/G
A01_1046426	Affx-152047065	AX-147207800	1046426	A01	TATGTGCAATAGGCTGGGGAAACTCATTGATTGAT[C/T]GAACAAGCAGCGTATCAGCCCAGGAATAATTCTTT	T/C
A01_1046851	Affx-152096053	AX-147265653	1046851	A01	AATTAAGCACTGCCACAGATTCATATGGTTACCTT[C/G]ACCCACACTGCCACAGATTCATCTCCCTTGAGCCA	C/G
A01_1047025	Affx-152057057	AX-147207801	1047025	A01	TCGTTTATCTCATCATCAATACTATCACAGAAACT[A/G]TCGGATTCCTTTCGGAATTCCACTTGACTGTCACT	A/G
A01_1047223	Affx-152097290	AX-147265654	1047223	A01	TTAACTTGTTCACTATTTTCAGGGCAATTAGGTGG[A/T]TCTTGAAACATAAAAGTTGGTCTTGCACCTTCCAT	A/T
A01_1083286	Affx-152038221	AX-147207802	1083286	A01	GTGTCCTGTTTTGGACGTTTTGACTTTTGCAACAA[A/C]GCAGTCACCGTTCTATAAATAAAAACACAGTTAGC	A/C
A01_1085521	Affx-152069623	AX-147207803	1085521	A01	GAGAAAGAACATAGTGTAAGTCAGCCAGAAGAACA[G/T]CATTTAGATTCTGGTGTATATCGTTGCCACTCTTC	T/G
A01_1085557	Affx-152039672	AX-147207804	1085557	A01	CATTTAGATTCTGGTGTATATCGTTGCCACTCTTC[A/G]TTATCCCATTGTCCAGCATTCGCAACAGCACAGTC	A/G
A01_1086604	Affx-152103328	AX-147265655	1086604	A01	TTGTTTGGTTTCTAATAGGCATTTTTGGCTTATGG[A/T]ATCCCACAAAACAATGTGAAGAGAGTCTTTCTTTT	A/T
A01_1086776	Affx-152029963	AX-147207805	1086776	A01	TGCTCTTTACAGGCTGCATATAATGTTGGAGGTCA[C/T]ACAGTTAGTGCAGACACAATACAGAGTGCTATACT	T/C
A01_1087039	Affx-152027781	AX-147207806	1087039	A01	CATCCTGAACCTCTTCTACACTTTGCACTCTGCTC[C/T]GGAAACCATTCCGATCCAGCGGTACATTATTCGAA	T/C
A01_1087699	Affx-152030152	AX-147207807	1087699	A01	CCCGCCGGTACAGTTGACATGATCCAACAGTCTCT[G/T]CCTAAGGATTTGGTAAAGTGATTGCTTTGGTTTAC	T/G
A01_1089390	Affx-152052195	AX-147207808	1089390	A01	AAACAAATGGTCAAGCTAGCATCCTCCTTAACGCA[C/T]GTGGCTTGAGCGCACCCCAACATAATCGATTTCCT	T/C
A01_1089450	Affx-152070000	AX-147207809	1089450	A01	ATCGATTTCCTCCACACTACCTGCGTGTAAACACC[A/G]CACCTGTGATTTGGAACGCAAGAATTGTTGGCGTG	A/G
A01_1117391	Affx-152050338	AX-147207810	1117391	A01	TTAGAACGCCAAAAGCTCCTTGCACTTTTAAGGGA[A/C]CGAGCATGCTTTATCTTCAGAAACAGCTTGTATGC	A/C
A01_1117549	Affx-152065929	AX-147207811	1117549	A01	CTCCATAACAAGAACCGCATTTTCAAGCTGCCCTA[C/T]GTTGCAAAGTCCAGTGATGATGCACTCATAAACTT	T/C
A01_1117751	Affx-152073594	AX-147207812	1117751	A01	CTCGCCTTCTTGTAAATAACTAATGCAGCATATGG[C/T]GGACCATACTTGCATAAATGCTTGATGAAGGAGGT	T/C
A01_1118487	Affx-152054491	AX-147207813	1118487	A01	TGTCATCTAATACCTCCATCATGAACTTGAAAAAC[C/T]TCCTTCTTCCTAGTGCCTTAACAATCACACGGTAA	T/C
A01_1118612	Affx-152063422	AX-147207814	1118612	A01	ACCATGGCTTCACCACCCAAGTTCCCAGAGTTCAC[C/T]ACCCTACCGAGAACATCAATATTCACATCAACACC	T/C
A01_1120833	Affx-152080974	AX-147207815	1120833	A01	CTCCAGAATGTTAATTAGTTCATTCATAATAACAA[A/G]GTTTATTCACAGTCAGGCAAATTAAGATTCTAGTT	A/G
A01_1136560	Affx-152034621	AX-147207816	1136560	A01	TCATTGGCATCATAATCCATGAAACGTAACTCGCC[A/G]TTATTATTGCCTTGAGAGTTTGTATAGTACCACGA	A/G
A01_1151267	Affx-152042645	AX-147207817	1151267	A01	GGTAGGAGAAGTACACAGAAACCAAAAGTCATAAG[A/C]CCCTTTCTTGCTAGTGAAAATATCATTGCGGTCAT	A/C
A01_1152401	Affx-152034044	AX-147207818	1152401	A01	TCCTCACAAAATTACCTCCCTCCTCAAACAATACT[A/G]TGAATACCCGCTTTTGCCAAACCTTATTCACGTGA	A/G
A01_1152489	Affx-152061077	AX-147207819	1152489	A01	GAAAGATGCCCATGAAAATTCTTGGCGCTTCAACC[A/G]AGAACGAAATAGAGTAGGACCCACTTGATATGAAG	A/G
A01_1160249	Affx-152051938	AX-147207820	1160249	A01	ACGTGGCAGTTCCAGATTGGAGCTCTAACAAAGAA[A/G]TACTCTGTCTACGTCCCTGACCTTCTTTTCTTCGG	A/G
A01_1160522	Affx-152079283	AX-147207821	1160522	A01	TCCATCAGTGTTACGACGCTGCAAGAGCTCGGATT[C/T]TCTTCATCGTCCGAGCTCTTGCTGCCTACATCTGT	T/C
A01_1185064	Affx-152099301	AX-147265656	1185064	A01	ACACTACCAGCAAGGCTCTTTATATTCACTGGAAG[A/T]ATCTGAAAAACAAGAAACAGATTATGCATTGACTG	A/T
A01_1187296	Affx-152037087	AX-147207822	1187296	A01	AAGTTACCTGCATTCTGAAAGATGATCGTTGCATA[A/G]AACAAAACTCCATTGATACCGCTCAATTGCTGAAG	A/G
A01_1189171	Affx-152037791	AX-147207823	1189171	A01	GCACCTACTTTGGCAAAAGAAATGGCGAGCCACCC[G/T]ATTATATTCGGTATTGCAGCAATCATCAATGACTG	T/G
A01_1190222	Affx-152070756	AX-147207824	1190222	A01	CTTCCTCATCCCTGAAACTCATCTTTTCGCTGCTG[A/G]TTCAGAACAGAACCCCCTCCTCTTCCTCTTGCGTT	A/G
A01_1190294	Affx-152075035	AX-147207825	1190294	A01	TACGTGTTCGTGAAAATGTCACACAGAAAAAGAGA[G/T]TTCAGTCTTGACTGGTAGCAGCTCACTGCTGAGCT	T/G
A01_1193638	Affx-152038637	AX-147207826	1193638	A01	TATCTTTTAGCTTGGTCATAAGTGGCTGATGTTTT[A/G]TCTTTAGCGGTCATAACGGTTTCTCCGATAGCATT	A/G
A01_1193821	Affx-152104053	AX-147265657	1193821	A01	GCTTTATCTTTTCCATATGCCGCTGCGCCTTTTAC[A/T]TTCTTTGACGCACTTGATGCCGTTTCTGAAGCGTA	A/T
A01_1193857	Affx-152084294	AX-147207827	1193857	A01	TTCTTTGACGCACTTGATGCCGTTTCTGAAGCGTA[C/T]TGGGATGCATCTACACAACACACACTCATCAATTT	T/C
A01_1196854	Affx-152029406	AX-147207828	1196854	A01	AACTTCGTGAATTTCTTTTCACATGTTCAAACTGT[C/T]TGGAGGGATGCTTCTTCAGGATAGAGAGTCGACAA	T/C
A01_1209470	Affx-152076171	AX-147207829	1209470	A01	AGAAAAAACCTTGCTGTGCTGTCAAATGATGTACT[C/T]AATAATTGGCTTCCATCACGAGAGAAGGAAAGGCT	T/C
A01_1214823	Affx-152045075	AX-147207830	1214823	A01	TGATTAAAGAGAAATACCTGCTCATACAGATCCTC[C/T]AATTTATTCCTTGGAAGCTTCAATTGAGAAACTTG	T/C
A01_1226026	Affx-152036432	AX-147207831	1226026	A01	TCTTTTGAATTTCTGGGGATGAAATTGGCAAAACT[A/G]AGATACTTGAAAACTATGTCGTTTCGTGCTAGTTC	A/G
A01_1229630	Affx-152055618	AX-147207832	1229630	A01	GATCCTCTTTGTGGGTCAGGATCACCATTGCTTTG[C/T]TGTCTACTGGAATTTGTCTCAATTTTCTTTTCCAT	T/C
A01_1231537	Affx-152040000	AX-147207833	1231537	A01	TGTTTTACTCTTCTTACGAAGATCCAAGAAACTCA[A/G]CAGTGGGTGGCTCTTCTTGCTACCATTATTGTTGT	A/G
A01_1239807	Affx-152038426	AX-147207834	1239807	A01	TTGAAATATTATCCTCATGGACACCATGGTGTAGA[C/T]AAAGAAGGACGACCAGTGTATATCGAGAGAATAGG	T/C
A01_1249281	Affx-152057910	AX-147207835	1249281	A01	TTTTCCATTACCACCATCATGTTGCCGTTGCTTCT[G/T]CTGTTCTTCGTCTTTGGCATCTCGTTCCTTCTTCT	T/G
A01_1249441	Affx-152097183	AX-147265658	1249441	A01	TGCTCTGCCACTTCAGCTGGAGTTACCTTGGTTGT[C/G]TGAATTGCATCCTCAATCTCTCCAAAAAGGGTGTG	C/G
A01_1250953	Affx-152098081	AX-147265659	1250953	A01	GATCTATTGGCCATCCCAATGAGCAACCTCCTGAG[C/G]TCAGAGTTATACTGCAGCTCCGTCAACTCCAAATC	C/G
A01_1251019	Affx-152079855	AX-147207836	1251019	A01	AAATCATAAACATCGAAATGCAAGTAATTAGCCAT[A/G]GCTGCAATTAAGCTCGATTTCCCAGTCCCAGGAGG	A/G
A01_1251325	Affx-152095486	AX-147265660	1251325	A01	ATCGATTTCGCTTCTTTCAACACATGTGGAAGGTA[C/G]GTGTTCAGCACCATTGCCCTGTGCTTCTTGTGGAA	C/G
A01_1256545	Affx-152041745	AX-147207837	1256545	A01	TAGAGATCCCTTTTCTCAGTTGGATGAGCCATGCC[A/G]GCAGGATCCCGACCAACAATATAGAAGTTGGCACC	A/G
A01_1257745	Affx-152052444	AX-147207838	1257745	A01	AGCCCACCCTTCACTTATCACATGCACCCACTCCA[C/T]ATCATATCTGGTGAGATTCACCTTCGCCATCGACT	T/C
A01_1299501	Affx-152073408	AX-147207839	1299501	A01	GCATTAATCTTTCGGCAGTTGGTTCTGATCTCTCC[C/T]CTGGAGCCAGTTAGAGGAGAAATATTTCCCATCTT	T/C
A01_1302135	Affx-152034945	AX-147207840	1302135	A01	TTGGCTATCTCTTGAGCTGCCGGGCACGAAAAGTC[A/G]TAGAATTGCGGGTACAGGAACCCCCCTAGTTTCTT	A/G
A01_1302337	Affx-152030570	AX-147207841	1302337	A01	GTTAGCATTGTGATGGGGAATCGGTATTTATAGTG[A/C]TTGAAAATTATGAGGAGGGAAAAAGAATCGAGAGA	A/C
A01_1310952	Affx-152078628	AX-147207842	1310952	A01	GCCCCTCTTGTAAATAAGCTCTTTTACACTCTTCA[A/G]ATTTGGGTATCTACAAAAGGAGAGGATCTGGTACG	A/G
A01_1316381	Affx-152034214	AX-147207843	1316381	A01	TTTGTCTTGTAAATGAACCCTCCACAGCAGAAGAG[G/T]GTTGAAGAGACAAAGAATCTGCAGAATAACAAGTT	T/G
A01_1316929	Affx-152055316	AX-147207844	1316929	A01	ATTGGTAACATACATCTCCAATCCACAATCAACAT[C/T]GTGGGTGACAAAGTTGTAGGAGGCTTCCCATGGTT	T/C
A01_1318390	Affx-152080078	AX-147207845	1318390	A01	AACCTGCAGTTTGATTCATAAGTGACATTACATAT[A/G]CATCCAGGTCGACCTACAAGTAAAAAACAAAGAAG	A/G
A01_1320296	Affx-152074002	AX-147207846	1320296	A01	CTACTCTCGACATCTTTGCAGAATCGGACCGCTAA[A/G]TCAGTACCTTCCTGCACTAATGAAAAGTGAATAGT	A/G
A01_1320491	Affx-152084529	AX-147207847	1320491	A01	GTCTATACCTTTACATCATACTCAAACAGGTATCC[A/G]ATCCAGCTAGTCTATCAAACCAGTTAAGTATAAAC	A/G
A01_1327470	Affx-152042568	AX-147207848	1327470	A01	AAATCAATAAACATTAGTAGAGGATTTGAACTCAC[C/T]GTCTCTAAGCATGCAGATAGGATTGTCATGCCAGG	T/C
A01_1328958	Affx-152050518	AX-147207849	1328958	A01	AATAGAAGTACCTTTAGACTTGGCTTTTGAACCAA[A/G]GATGAGTGTGAAGCTATTGCAGTCATAAAAAGAAC	A/G
A01_1331195	Affx-152031920	AX-147207850	1331195	A01	AAACAAAATAAGTAGTAACAACTTACTTGAACAAA[A/G]TCAAATTGGCCTATACCAGCAACAAAGTAGTTGTC	A/G
A01_1354695	Affx-152052581	AX-147207851	1354695	A01	CATGGAGTATGAGTGAGTGGTAAAAGGTGGCGCAA[C/T]CATTGTAACCGCCACCGAATTCTTATCCAATGCTG	T/C
A01_1354731	Affx-152041604	AX-147207852	1354731	A01	CATTGTAACCGCCACCGAATTCTTATCCAATGCTG[C/T]TGCAACTCCAATCCGCATTGTAAGCTTCTGACCGT	T/C
A01_1377284	Affx-152103479	AX-147265661	1377284	A01	CTTCCAATTGGTGTCCCTAAGGTTATTGTGTCAAC[C/G]GTGGCCAGTGGTCAAACTGAACCTTATGTTGGGAC	C/G
A01_1377455	Affx-152038737	AX-147207853	1377455	A01	GTTGTTGGAAGAGCTATTCAGAGCTTAGAAGATTC[A/G]TCTTCTGTGGGAGATAAGCCTACTGTTGGTATAAC	A/G
A01_1377519	Affx-152066151	AX-147207854	1377519	A01	GTATAACTATGTTTGGGGTTACTACTCCATGTGTC[A/G]ATGCTGTTAAAGATAGGTTGAATAAGGAAGGTTAT	A/G
A01_1379247	Affx-152102554	AX-147265662	1379247	A01	CGAACAACTGTAGAGGAGAACAAAAAGTTTGCTGA[A/T]TTCATTGCAAATAAACTGAACAATTCATCATCTAA	A/T
A01_1379413	Affx-152082086	AX-147207855	1379413	A01	AACTACAAAGGCTTGTTCAGACAAATAATGATCGT[A/C]AGGTACTATAATTGCTCAATAACTACGTTTATTAA	A/C
A01_1381591	Affx-152028219	AX-147207856	1381591	A01	TTCGATGGAAATTTCAGACAAAATCTTGAAGAAAC[C/T]GGAATGGGATATAGGTAAGTGTTAATTTAATAAAA	T/C
A01_1381774	Affx-152094595	AX-147265663	1381774	A01	ACAACCCCATATGCATTCAATCAACATGAAGCTGC[C/G]GAAATGGCTAAAGTTGGTGCTGATATTATAGTGGC	C/G
A01_1381834	Affx-152060414	AX-147207857	1381834	A01	ATTATAGTGGCCCATATGGGTCTAACTACAACGGG[A/C]TCAATCGGTGCAAAAACTGCTGTTTCACTGGAGGA	A/C
A01_1385296	Affx-152044198	AX-147207858	1385296	A01	TTTTTAAAAACTACACTAGGATTTTGACATACCTG[G/T]TGTTCCCCAAAGTGGTCAATGAGGCCTAAAAGGTC	T/G
A01_1397197	Affx-152031713	AX-147207859	1397197	A01	TCTTCTACAAAATCTTGAGGAAGTGGTTTTCCGAA[G/T]ATCCCTACTTGAGAGTCGCTTAACCAGTATGGAGC	T/G
A01_1397540	Affx-152047444	AX-147207860	1397540	A01	TCATCATCATCTTTGCACATAGGAGGTTCATTTTC[C/T]TCCCTTTGCTCATAGCATTCGTTGGACACAGGTTT	T/C
A01_1397606	Affx-152069233	AX-147207861	1397606	A01	GGTTTTCGGAAGAAAGCAGCACCAACTTGGTTCAA[C/T]GTATCATTTTTTATGGTCACCAGCTCCCAGCACAT	T/C
A01_1397780	Affx-152095746	AX-147265664	1397780	A01	TTCCATATTTCAACATCTTCTTTGAGCGTCTGGTA[C/G]ACAGGAGTAGCAGACCAAACAAAGAAACCCCCTGG	C/G
A01_1398141	Affx-152083906	AX-147207862	1398141	A01	CAACGTGCACAATGGACAAGATCAAAGACGCGACC[A/G]GGGAATTGGAGCCTTTGGGTACCCATGACAGCTGA	A/G
A01_1398650	Affx-152030096	AX-147207863	1398650	A01	TTTTGAAGAAAATCAATGTAGTGGAGAGCTCCATG[A/G]ATAAACTGGGTGCCACCTCCTGGAAATGTCAAGAA	A/G
A01_1399041	Affx-152081074	AX-147207864	1399041	A01	CCTGCAGTTACATTGCATAGATGCCACTCCAAATC[A/G]TTGTTATTATCATCATCACCCTTTGCTTCCTCCTT	A/G
A01_1399658	Affx-152040401	AX-147207865	1399658	A01	TACACCGAAGACACATAGTGCAACGAAGACTAGTG[C/T]TGTAACGGTTGAAGTGTAAGATGTTGATGATGGCC	T/C
A01_1409180	Affx-152026646	AX-147207866	1409180	A01	AGTAACAAGTGAGACAGAGTCATCAAAATCAAAGA[G/T]ATGCCACAATGATTATGAGTGCTACCGTATTCTAC	T/G
A01_1426308	Affx-152102789	AX-147265665	1426308	A01	CCACTTCTTCAGCACTTGTTTGCACTACTCGTTTG[C/G]CCTCCACTGGTACTACTACCACATTCATTATTCAT	C/G
A01_1427181	Affx-152027407	AX-147207867	1427181	A01	TGTGAACGAACAGTACGCTTATCAAACCGCCGTCA[A/G]CATCGGAGGCCATTTGTTCAAAGGGATTCTCTATG	A/G
A01_1427413	Affx-152044579	AX-147207868	1427413	A01	GATCCTTCGTCGTTGTACAATCCAGCTCCAATTAA[C/T]ACATACATGGCTGGTAGTAGCGGTACGCAATTCTT	T/C
A01_1448059	Affx-152044325	AX-147207869	1448059	A01	ACATGTAACTATCACGCTCTATGGTTCCTCTTAGC[A/C]TCTAAGAGTGAAGAAAGTTCAGCGGACTTGCTTTG	A/C
A01_1448958	Affx-152031559	AX-147207870	1448958	A01	ACAGATTTTATCAATAGAAATGGATCCCGCAGTTA[C/T]GACAGACGCTGATATCTTATCAGACGTACCCTGTT	T/C
A01_1449788	Affx-152071064	AX-147207871	1449788	A01	TTCACAATTGAGTAATCTGAACTTGGATTTTCTCC[A/G]TGCCCAGCTACAAAATTAATTTCCTCTTCATCATC	A/G
A01_1449893	Affx-152069198	AX-147207872	1449893	A01	GCAGACTTTTGAATTTGGCGTTCCTTTTGCGCACT[C/T]TGTGACTTGAAATTTAGTGGCTGATATCCAACCAA	T/C
A01_1450611	Affx-152081752	AX-147207873	1450611	A01	AATATTTATTATACAGTCACAAACCAGTAATCCAT[C/T]GTCATTTGTTTCAGCCTGGCCTCCATCCTTATGAA	T/C
A01_1450824	Affx-152082477	AX-147207874	1450824	A01	TTTAAGAACAGGAAAATACCAACAACACCCATCCC[C/T]TTTGATGAACCATCTGGTACTACTTTCCAGAAGGG	T/C
A01_1451295	Affx-152045359	AX-147207875	1451295	A01	TTAGGAGCTTCCTTGACAAATCCAATGGTCGTATT[C/T]ACAGTAACCTTAAAGAATATGAAAGAGATTAGTTT	T/C
A01_1453066	Affx-152060488	AX-147207876	1453066	A01	ACCCTTAATGAAAAACGGAGGCGGTAAGAAACATG[C/T]GACTGAAGTTCAACAACTTTTTTCTTCAATTTTTT	T/C
A01_1454937	Affx-152098250	AX-147265666	1454937	A01	GCTGACCAATCATCATGTGAGCTATAAATAATTGG[C/G]TCAGCCCAGTTGCCAGATATATCAAAATCTATCTA	C/G
A01_1455124	Affx-152055555	AX-147207877	1455124	A01	TCTTGCCCAGTTATCCGCAAAAAGGTATAAGATAG[A/G]AGACCCACACTTTGTGTGGCCCGGCTGAAAGACAA	A/G
A01_1456940	Affx-152027971	AX-147207878	1456940	A01	TCCTTCATGATATCAATCTTATCAATCTTTACAAA[G/T]GTTGCACCATTTTGAATCTAGAAGTACAAAGGAAA	T/G
A01_1470321	Affx-152072500	AX-147207879	1470321	A01	ATTTGTGTGGCCAAATCAGCCTCTCCAATTTGTGG[C/T]GGTTGGAGCGCAAACAGCTTCAACTGATAACCGCT	T/C
A01_1471531	Affx-152037775	AX-147207880	1471531	A01	CTCTTGAATGTTACCTTGTGCCATGTTAGTGGCTG[A/G]TTTCTTTGTACAACTATCGCCGATTGCATCCACTC	A/G
A01_1472252	Affx-152029332	AX-147207881	1472252	A01	CACGAAGATTTACCTTGCCGGTATATGTGATTCTT[C/T]TATACTCCCTTGTTCCATAGGCAGAACCTAGTTTC	T/C
A01_1474174	Affx-152045572	AX-147207882	1474174	A01	CATGTAGTAGTTTACAAAGGACCCTCCACGTATTA[C/T]AAATCTAGCAACCGCAAATGCCAAATCCTGTACGG	T/C
A01_1476053	Affx-152041610	AX-147207883	1476053	A01	AAGGTCCAATGCGAAGATGAGCGTAGAGACCAGCT[C/T]TCTGTATTATCTTCATGAATCTCACCAGATCATAT	T/C
A01_1476247	Affx-152036266	AX-147207884	1476247	A01	TCATGAACATTCCAGAACACATAGGTTTCAATCAC[A/G]TCTATTCCTCCTTCTTTTGCCTTCTCAATTAGATC	A/G
A01_1476677	Affx-152097123	AX-147265667	1476677	A01	TTCTATCATATGTAACAGTTGAGTGAACAAGGTGA[C/G]TGACAAGGCACAAAGCCAAGCAAAATGCAAACACA	C/G
A01_1503733	Affx-152048708	AX-147207885	1503733	A01	GTCTTTAACATAGCATGGACATCGTTGGAATAAAT[A/G]TACCTTACATCAAGATGATCTTCTAAGTCCCAAAA	A/G
A01_1503891	Affx-152055733	AX-147207886	1503891	A01	GCCGTAGTAGATTACTCCACTTTCTTTGCATGTAA[C/T]AGCCTTACATTGGCCAACCTTTCCATACTTCTGGA	T/C
A01_1504689	Affx-152067153	AX-147207887	1504689	A01	TTAGATTTCCGATCAATTTTTTCAGGTGAGACATC[C/T]CCATCAGGATCTGCCAGGTCTTCAAGTCCTTGAGA	T/C
A01_1504815	Affx-152033593	AX-147207888	1504815	A01	TCACCATCAGATACTTCTGATAACTCATTATCACG[C/T]GTCTCATCTTCAGGATCATCTTCATAATCAACCTC	T/C
A01_1504995	Affx-152053096	AX-147207889	1504995	A01	TTTGCAGAATCCGTTTCATTGCCGTCTACATCATC[C/T]GAGCTATTTGTGGTGGATTTCTCTGTCTTAAAATC	T/C
A01_1505072	Affx-152098421	AX-147265668	1505072	A01	GCCACCAATTTTGGAAAGCAGTGCCACATGATTCT[C/G]AATGGCATCCTCCAACTCCCTCACAAAGAGAACTC	C/G
A01_1507811	Affx-152103117	AX-147265669	1507811	A01	GATGTAGTCATAAGAGAAATCCAATTTTTCCCAGA[A/T]GGTTTCCATATACCTTCGGATAATAGCTCCTTTAA	A/T
A01_1511549	Affx-152030202	AX-147207890	1511549	A01	ATAAGATAATGAAGTACCTGTCTATTGACAAGCAC[A/G]ACATCACCATCCTTCAAGTGGCGATACACAATTTT	A/G
A01_1514221	Affx-152048026	AX-147207891	1514221	A01	TTGATATCCTCTCCATATGTTGTATCCCTGTCATC[A/G]GTTATAGTCTCACTTGCCAAGATTGTATCATCAGA	A/G
A01_1515411	Affx-152058932	AX-147207892	1515411	A01	TAGAAATTGCCTCTTCGAACTGCAGCGAGGTCCAA[C/T]TTTCTCCCTGCTGTTCAGAGCTACAAGACTGGCTC	T/C
A01_1521877	Affx-152026832	AX-147207893	1521877	A01	ACAGCAACAAAAGAAATGTTATCTGGCTTCATTCC[A/G]GCTTCAAGCATCTCATCAAAAGTTCTTAATGATCT	A/G
A01_1522072	Affx-152103975	AX-147265670	1522072	A01	ATCAGACCATTTCCCACCAAAATATTGTCATCCAT[C/G]TGAATCCTAATAGCATAACCATGGAGCTCCCTGCC	C/G
A01_1522171	Affx-152069494	AX-147207894	1522171	A01	ACTGATAAAACACTGGAAATCGTCACACAATTGGC[A/G]ATTACTCTGCAAAGCTGCATTTGCCTAAAAAGTTC	A/G
A01_1522435	Affx-152031510	AX-147207895	1522435	A01	ATCTCAAAAAACACTTTATGAGCATCCTTAAGATG[C/T]TCATGCTTCCCATAACCACCTATCAGTGCATTCTT	T/C
A01_1522586	Affx-152079125	AX-147207896	1522586	A01	CACACACAGATAACACCACAGCTAATGCTTCAGCA[C/T]TGATTTCAACCCCCCTTGTTCTCATCAACTTAAAC	T/C
A01_1527238	Affx-152039556	AX-147207897	1527238	A01	GTCTTCTCCAGTAGATTTAAGTTCCTTCAGTACGG[A/G]TGATATTATTGATTTCCTGAAAAATGTCAATCCAT	A/G
A01_1529822	Affx-152070714	AX-147207898	1529822	A01	GTTAAGTACAGCATACATTGGACCCAAACATTCAG[G/T]AGGTGTATTCAATTCACAGAAGTACATTGCTTCCA	T/G
A01_1530144	Affx-152068458	AX-147207899	1530144	A01	TTGTACAAAGCTTGACTTGCATTTGAAGATGTCTC[A/C]GCAACTGAATTTCCATCACTAGAATCAGGCACAAA	A/C
A01_1530424	Affx-152066996	AX-147207900	1530424	A01	CTGCATCTACAATGCGTTTTCTTAGAACCTCAGCC[A/G]GATTATCATTCTCAGTAACATTTGGTCTCTGGCAA	A/G
A01_1530480	Affx-152040990	AX-147207901	1530480	A01	TTTGGTCTCTGGCAATCCAATGTTTTTATCGTCTG[C/T]GCTGACTTAATTCCAATAACATCACCAACTAAATC	T/C
A01_1530617	Affx-152042018	AX-147207902	1530617	A01	TCTACCATTTGGTGTTGTTTTCTCAACATAATCTG[C/T]GCTCTTAGTAAAAGCTTTTAAACTTTCCAGCATCT	T/C
A01_1530822	Affx-152071427	AX-147207903	1530822	A01	TGTTCTCCTCTTGCAGAAACAGTAACCTCGACAAA[C/T]GGATCTGCTCGATTCAAAAGCCTCAATCCTTTCAG	T/C
A01_1531145	Affx-152051978	AX-147207904	1531145	A01	TTCCCTTTTCAATGGATCATACAAAGCAGAGAGAA[C/T]GAAAACTCTCTGACCAGCATGCAAAACCCCACTAA	T/C
A01_1531408	Affx-152099770	AX-147265671	1531408	A01	CCTCCAAAACACTCCTATCAACTCCAACCTCACTA[A/T]CCACCTCAACCTTCGGCATCAATCGCGATATCCGG	A/T
A01_1531860	Affx-152060723	AX-147207905	1531860	A01	TTGGAAGCATAAATCTCAGCGAATTTATTGATTCC[A/G]AATCCCCAACCGTCTAAAGCGCAAGCGAATATCAC	A/G
A01_1531902	Affx-152075040	AX-147207906	1531902	A01	CAACCGTCTAAAGCGCAAGCGAATATCACATTCCC[C/T]TTCTGCGGTTGAAACTCGTCAGCTTCATCATCTGC	T/C
A01_1537330	Affx-152082726	AX-147207907	1537330	A01	AGTATAAAGGGATAAAAAAGGGAACCACAATAAAT[A/G]TGATCACCAATTTTAATTCCACTTGCTAATGCTAA	A/G
A01_1537439	Affx-152084278	AX-147207908	1537439	A01	AATCCACAGATATAACTCCTCCATTTTTCGCTATA[C/T]TTGGATTCACTACATACTTTGCGAACATTCCTAAA	T/C
A01_1543081	Affx-152057788	AX-147207909	1543081	A01	AAGTAGAGATTATGGAGAAGCACTTTTGTTTTCTT[G/T]GTTGTTGGATCATAACTCATGAATCTACCATGAGG	T/G
A01_1557320	Affx-152059319	AX-147207910	1557320	A01	TTTTTTCCCAGCATATCCTTTAAGCTACATTCAAT[A/G]TGCCTTCCCTTGAGTACAAAGTATCTTGGCTTTAT	A/G
A01_1558122	Affx-152076080	AX-147207911	1558122	A01	TAGAAAATCTCTGGGCTTCCGCAATAGTAGCTGCG[A/G]GCTTCTAGCAATAACCCTATCTAACTTATTTCCCT	A/G
A01_1560192	Affx-152028647	AX-147207912	1560192	A01	ATCAATTTCAAGTTCATCAAAGCAGCATCTCTAGT[C/T]TGCACGGCAACTTGCAGGTCCAAAGAAAAATGAGG	T/C
A01_1569789	Affx-152072171	AX-147207913	1569789	A01	GACGTTGAAAAACTTGGTCTTCTCCTTAGACATAC[G/T]GTCAGTTAAGAGCGTCTGGTAGCGACTAAACACGT	T/G
A01_1570489	Affx-152080575	AX-147207914	1570489	A01	AACCACTTCCTCACCACGACACTTGAGAAAGAAAG[A/C]GAAGTCTCTTCGAAATTGTTCATAGTAAGCGTTCA	A/C
A01_1570580	Affx-152097079	AX-147265672	1570580	A01	CTTGACATGTAAATGTTTCCCTTGTTGTTCTCTAT[A/T]CCCTCAGGAACCTAGTTAATCACCAATAAGTTAGA	A/T
A01_1588390	Affx-152034800	AX-147207915	1588390	A01	AGCTTCTTGGACCTCTGGCCTATTTAGATAGGCTT[G/T]CACGTACACATCAGAGCATGGGTCGAAATTGTATA	T/G
A01_1590937	Affx-152049879	AX-147207916	1590937	A01	CCATTGAGCCACAAAACCAAAGGGTTGTACTGAGA[G/T]GAATTAGCTGGAGACTCCACAAAATAATAGAAAAG	T/G
A01_1591056	Affx-152060576	AX-147207917	1591056	A01	AAAATTTGACCCATAATATGGTTGACCTGGCAATG[A/C]AGTTATTTTATCAGCCAACTTTTGCTCCTCTTGTG	A/C
A01_1591213	Affx-152035233	AX-147207918	1591213	A01	TCTGAGCTTCTTGAATTAATCAACTCATCAAGGTT[A/G]TCAACTTGGTTGGCTTTGCAATTTGAGAATACTAG	A/G
A01_1607224	Affx-152044660	AX-147207919	1607224	A01	AGAAGAGCTGTGAGCTGGTTCTTCCTCCATGTAAC[A/G]CTTCTTGTGCTTCCACTTCTGAAATATTGCCTCAA	A/G
A01_1617026	Affx-152064982	AX-147207920	1617026	A01	GTTGCTAATAATTTGGTTGGTTATGGGAGTTACTC[G/T]GGATTGGAGGATGTTGTGTTGTCTCATTCTATGAG	T/G
A01_1617400	Affx-152040420	AX-147207921	1617400	A01	TGATATTTGCGAATCTCGGAAGGTGGATATGATGG[C/T]CAAAGCTGGTGAAATGCCCAGTAATTCATCTACAG	T/C
A01_1617593	Affx-152047445	AX-147207922	1617593	A01	GAAGAGTGTGAGTTCTGCTTCCTGAATTCCGAGGA[C/T]GCTGATGTTCCATCTGAAGACAGTGCAGACTCGTC	T/C
A01_1618111	Affx-152055066	AX-147207923	1618111	A01	TGAAGTTGTATGTTGTAAGCAGGAAAGTGTTGCTT[C/T]GGCTTCAGCAAAACATCATGCAGATTCAAGGGCAG	T/C
A01_1618383	Affx-152070508	AX-147207924	1618383	A01	CTCTCTTGTTCAGATTCTTGAAATGGATTTATGTC[C/T]GACTGATCAAGATACAAGTGCAAGCAGAGAAGGTA	T/C
A01_1618806	Affx-152039866	AX-147207925	1618806	A01	AGTGTTGAGATATCAACATGCTGAGACCAAGAGGA[A/C]CATCATGAGATTGGAGCAATGTGCACAGTCCTTTA	A/C
A01_1630943	Affx-152037931	AX-147207926	1630943	A01	GTAGCACGCAAGAACTTCCTCAAAACCATGACAAG[A/G]TGTATGATCACTGTGAAAGCTAAACACTTCTTGAT	A/G
A01_1630979	Affx-152055000	AX-147207927	1630979	A01	TGTATGATCACTGTGAAAGCTAAACACTTCTTGAT[C/T]ATGGGTTGTTGCTGCACAATAAATAAGTAAAATTG	T/C
A01_1631155	Affx-152100579	AX-147265673	1631155	A01	ACAATAGAGATGGCCTTCTCATAGGGGTTTGATGT[C/G]TCTCCAATGGCATGCAGGCTTCTATTGTTGAATGA	C/G
A01_1650565	Affx-152077697	AX-147207928	1650565	A01	AACAACTCTACAAAATTCACAAAAATGGTGTCTCT[C/T]AGTTTCCCACAGTTCCACTTCCATCTATTTCTGAT	T/C
A01_1650601	Affx-152079023	AX-147207929	1650601	A01	AGTTTCCCACAGTTCCACTTCCATCTATTTCTGAT[C/T]ATTTCAGGTTTGGGAGTGATATCCACCGTTGAATC	T/C
A01_1650691	Affx-152028058	AX-147207930	1650691	A01	GCACAAGTTCTGAAGGAACTAAAGAACAAAATCGA[C/T]CCCTCTTCTCTGACTCCAGGTTCATGCGTAAGCTC	T/C
A01_1651483	Affx-152064054	AX-147207931	1651483	A01	TCACGTTACGCATTGGACTACTTGCAAAGCGGACT[C/T]ATAGCGGTTGATCTGAGCAACAACGAGATTGAGGG	T/C
A01_1651558	Affx-152035183	AX-147207932	1651558	A01	TTGCCGATGTTCTTGGCGATGATGCCGAAGCTTGC[A/G]TCTTTGTCAATGGAGAACAACAAGTTGAGTGGTAT	A/G
A01_1651729	Affx-152043571	AX-147207933	1651729	A01	CCGAGTCCTCTAATGGCGCTTAAACCGGGTTCTGC[A/G]AATGTGAGGCTTGTCGGTAATTGCTTGTATCGGTG	A/G
A01_1651789	Affx-152055910	AX-147207934	1651789	A01	TTGTATCGGTGTCCTCTTATCTTCTTTTTCTGTCA[A/G]GGTGGCAACCAAAAATCGTATCAAGAATGTAAGAG	A/G
A01_1663874	Affx-152033814	AX-147207935	1663874	A01	GAGAAGGGACCAAAACACATCTATTTTTGTAACAT[A/G]TCTATTGGCCTGTTCAACAATGAAAACCTGTGATT	A/G
A01_1664191	Affx-152052498	AX-147207936	1664191	A01	AGTTTTTTATTCCTTGTTTCCATCTTTGCTTTCAG[G/T]ATATTTAAACCAAGACCCTTAATTGTGTCAACCAT	T/G
A01_1664854	Affx-152102778	AX-147265674	1664854	A01	TGTGCAGTGCTTGACAAGAAACTCATGTATCTGAT[C/G]GAGCACTCTAACAAATTATCAATGCTACACTGTCA	C/G
A01_1665161	Affx-152098843	AX-147265675	1665161	A01	TATTTCTTAAAGCTATGCATTTACCTCTTTAACAT[C/G]CTTGCCAGGGATGATTGTTCTCAATTGTTGAATGC	C/G
A01_1665611	Affx-152074267	AX-147207937	1665611	A01	CTCCTCAATTGATGAATCTGAGAATAAGACTCTCA[A/G]CACATCAAAATCAAACTCTGATAGGCATTCAAAGC	A/G
A01_1665696	Affx-152099058	AX-147265676	1665696	A01	GCAGAACTCGCCGCCGGTTCGATCAAATTCGACTC[C/G]GGTTCCTTGCTTCCTAATAGACAATTCTCATAGCT	C/G
A01_1665846	Affx-152037855	AX-147207938	1665846	A01	TGTGACGGATCAAACCATTGGCAAATATCGTCCAC[C/T]GAATTGAAGTCCAAGAACTCTTCTGCCATAATCAC	T/C
A01_1665979	Affx-152059755	AX-147207939	1665979	A01	CAGATAACACTTGTTCCTCCAATGGATCAAAAAAT[A/G]GGTCTTGGTCAGTGAAGCATTTCGTAGAACCGTTA	A/G
A01_1666009	Affx-152070115	AX-147207940	1666009	A01	AAAATGGGTCTTGGTCAGTGAAGCATTTCGTAGAA[C/T]CGTTACACTTCGAAACCAAACCATTATTATGATCC	T/C
A01_1703942	Affx-152098560	AX-147265677	1703942	A01	TAAACGGGATAGTACGTATCCAATTGAAGATCATC[C/G]ATGATCTGACGGGTTGCCCACAGATAAGAAGAATG	C/G
A01_1703978	Affx-152080362	AX-147207941	1703978	A01	ATGATCTGACGGGTTGCCCACAGATAAGAAGAATG[A/G]CCTTCAATGTGGTTTGTGACATCGACCTGCAAATC	A/G
A01_1705064	Affx-152069818	AX-147207942	1705064	A01	TACCTACCACTGTTTTCTGTCTGGGACAAATACCG[A/G]AGACACTTGAAAATAACTCTTGCTCCGAGTGAGTA	A/G
A01_1705235	Affx-152026756	AX-147207943	1705235	A01	GTCAAATACCTATTTCCATGTACTCCACTTAATAA[G/T]ACTTTAGCAAGCAACTTTCCTGCTTTATCTGCTCT	T/G
A01_1705883	Affx-152039769	AX-147207944	1705883	A01	CTTGAAGTAAGCCAATCTTGAATTGCAGTGCTCAC[A/G]GCAATCAGATTCTTGGACTCCCACTGCAGTGCATA	A/G
A01_1708106	Affx-152095358	AX-147265678	1708106	A01	TAACATCGGCAGATGAAAATTTCTCACGACAATGA[A/T]GCTCATATTCGATAAGCTTTCCCCTTTTAGCCTTG	A/T
A01_1715866	Affx-152060614	AX-147207945	1715866	A01	GCCGAATTCAGATGAGGTTGTTACCACTACACCGT[A/G]TTCAAAGAGGAAGCCAGGGAGACCAAGAACTAAAG	A/G
A01_1716526	Affx-152071956	AX-147207946	1716526	A01	AAAGGAAGAGGAAACAAACATTACTGGACACAAAG[A/G]ATGTTCTAATACTGATAGTGCAGTAATGAAAGACC	A/G
A01_1717357	Affx-152033563	AX-147207947	1717357	A01	TTTGCATTCCTTGAGTTTTCTAGTCATGGTGATGC[A/G]ATGCTTGCGTACAAGAGGCTTCAAAAGCCTGACGC	A/G
A01_1724537	Affx-152062332	AX-147207948	1724537	A01	GCACTCTCTCTAACACGATCCATGTCTTCTGTGTC[C/T]GACCATAATAGGTTCGCCAATTGCAACCTCCTATG	T/C
A01_1724608	Affx-152075482	AX-147207949	1724608	A01	CTTTGAATGCCTATCAATACGCCATTCCACATACA[A/G]CTTGTTTCTCTCAGATTTTGGTAGCTTCTTGTGCA	A/G
A01_1727089	Affx-152030101	AX-147207950	1727089	A01	GAAGGATCCCTCATAATGCTTGCTTTACAACTTGT[A/G]CTTCTCGTCATTTTCGCATACCCTGGCCTCGGTGA	A/G
A01_1730087	Affx-152104215	AX-147265679	1730087	A01	CAGATTATTGCAGTTTTGGCATTCCCTCCTAATGA[A/T]GATTGTAGTATGCGAGTTAGCTTTGAGTCTCTGAA	A/T
A01_1734133	Affx-152035208	AX-147207951	1734133	A01	TGATGTTGGATAGAGGGACCTCTCTGAAGCTGAAA[G/T]GTTATTATTGTTCCTGGAAACGACGGTGGTGTCAT	T/G
A01_1734212	Affx-152052120	AX-147207952	1734212	A01	TCCCAATCACACACATCATGTCTACTGATCTCTTT[A/G]TCGTTCAGAGGCCTCAAACGAACAGAAACAAGAAT	A/G
A01_1734569	Affx-152053159	AX-147207953	1734569	A01	TCACGGACTTCATGAGTTCATAGATTCAAAGAGGG[G/T]GGAAAATGGCTTGAAGCTGGATTAGTATGAAAAAC	T/G
A01_1739590	Affx-152097168	AX-147265680	1739590	A01	AAACTAACCGCAGATTGATAGCTATGTACATCTTC[A/T]TCTGCTGCGATTAATTCATCCCTTTCTCCATTAGA	A/T
A01_1739782	Affx-152032582	AX-147207954	1739782	A01	ACATATCTGATTGCTTCTTGTCGCAGGTTGTTGTA[A/G]CGAACTGTTACACTGTCACCAGAACTGCTTGGGAA	A/G
A01_1740155	Affx-152053137	AX-147207955	1740155	A01	GAAATTTCAAGAATATCTTTCTTGTATAAAGACTT[A/G]CAGCTTGTTTTTCCATAGGAGATGGTGTTTTTAAA	A/G
A01_1753213	Affx-152052145	AX-147207956	1753213	A01	GCTGAAGACCCATACGTGTACTACACGTGGAAAGT[A/G]ACGTATGGAATAATATCACCATTGGGGATCCCACA	A/G
A01_1767519	Affx-152054749	AX-147207957	1767519	A01	GGCTTGAGGACCTGCATATGCTGAAGCAGTCCATA[A/G]TGGGCAAGAAGAGCATGTGTCATCCGAATTCGATG	A/G
A01_1773637	Affx-152028460	AX-147207958	1773637	A01	GTTATTGATTCGGCAAACGAATTTAAAGAGAAGGG[A/G]AGTGGTTCTCTTGTACAACAGCTGAGTCTCGTTGA	A/G
A01_1776649	Affx-152057633	AX-147207959	1776649	A01	TGCTTTCAAATACGGGAGTGCTATATTATGGAGAG[A/G]TTAATTCTCCCCTTAAATGTGTGATGGACTCTGTT	A/G
A01_1777026	Affx-152071872	AX-147207960	1777026	A01	TGGGGCATAAAAGGGAACTTTATTGCTGTGGCAAG[A/G]AGGAATGTTCTAAGTATTTTATCGGTTAAGTTTGA	A/G
A01_1780110	Affx-152039068	AX-147207961	1780110	A01	GGAGGAAAATTATCTTCTCCAAGTTATTAGAAGTA[A/G]AAATGGTGAAATTAGGGCTGTAAGTGTAAAATTCT	A/G
A01_1780926	Affx-152028553	AX-147207962	1780926	A01	TTGTACCATTTGGAAGTGGACCCTACCTTTTATTG[A/G]TGTACCTAGAACAATGGTAATTGTTTTGCATTTCA	A/G
A01_1783070	Affx-152065361	AX-147207963	1783070	A01	GTCATTGAGGGAGATGCTTCTTTGAAGCTACCTGT[A/G]GAGGATCCTTCCACTGTTGCTCATGGATTTCAGAA	A/G
A01_1783230	Affx-152084330	AX-147207964	1783230	A01	CAATTTTGATAATAATTATGTGCAGGCTTATGAAG[C/T]AAGTGAGAATCAGAAATCCAAGGCTATTGCCAATT	T/C
A01_1783307	Affx-152103158	AX-147265681	1783307	A01	AAGTGGCAAAAACTGAACATTTTGTTAAGCACCCA[C/G]AGGTGGAGTCACTGTCAAATTTGAAGTCTAATATT	C/G
A01_1783428	Affx-152068172	AX-147207965	1783428	A01	TAGTGCATCTACCTTTGAGCAACGGGCAAACTTAG[A/G]TCAAAATCCTGCAGCACTTGGATCAAATATTGGCT	A/G
A01_1783736	Affx-152064714	AX-147207966	1783736	A01	GCAGTACAAATGTTCACAGTACCAAAGTTCCTGGA[A/G]GCATCGATCAAAAACCCTCTCTTGTACAGGACAAT	A/G
A01_1784470	Affx-152053571	AX-147207967	1784470	A01	CTCTAGATCAATGAGATGACAAAAGAACTGGATCT[A/G]CTGTTGAGGTCGATAGAAGAGGCTGGTGGATTTAA	A/G
A01_1786350	Affx-152078740	AX-147207968	1786350	A01	GCTGCTGATAGCCGATATTGGGACCTCTGGAATCG[C/T]CAAAAGCTGAATTCAGAACTAGAGCTAAAGCGACA	T/C
A01_1786591	Affx-152032892	AX-147207969	1786591	A01	CCGTAATATAGATCATGGAGCTTGTCAAAATAGAT[A/C]TGGACCTCCTAGGTATGATAATTTGTAGCCACTAT	A/C
A01_1788069	Affx-152079599	AX-147207970	1788069	A01	GGAATTCCGTTTGACAATTCCTTTGGCTCTCCAGC[A/C]ATGAAAGATGTGAGGACCCCTTTAGCTAAGCAGCT	A/C
A01_1788137	Affx-152040489	AX-147207971	1788137	A01	GCTTGTCTCTGGTTCGACTTCTAAGAAAGATCAAT[C/T]TAAAAGAATTCAAACCAGTGCTATGAAGAGTTGTG	T/C
A01_1789093	Affx-152095624	AX-147265682	1789093	A01	CAGAAACCAAAAATGTTGCTTCCGAAAAATTGGAT[C/G]TTCCAAGAGTTAATTTATTCTCCAACAGTGATAAT	C/G
A01_1789317	Affx-152072666	AX-147207972	1789317	A01	TCAAGTGCATTTACTTCTGAATCCTGGAAAAAACA[C/T]GATTCTTCATCCTTGGAGTCACATTCATCTGCTAT	T/C
A01_1789567	Affx-152068877	AX-147207973	1789567	A01	CAGCTCCAGTGTCAGTGCCATTAAGCAGACCTTTG[G/T]CTAGTTCAGACACCAGCATAAACTCTAATAGCACT	T/G
A01_1789681	Affx-152073176	AX-147207974	1789681	A01	GCCTTAAACATGCAGTGTTCTCTTCAACTACTACG[C/T]CTGGCTTGAATTCAACCTCAGAGTCACTTAAGTCA	T/C
A01_1789727	Affx-152070087	AX-147207975	1789727	A01	TTCAACCTCAGAGTCACTTAAGTCAGAGATTCGGC[C/T]AGCTTCTGTGTCTAATTTAAATACAGATTCAGATG	T/C
A01_1789831	Affx-152063820	AX-147207976	1789831	A01	CTCAAACACGTGAGTCTGAATTGAAGGATGGACCT[C/T]CTGGAAATCTCACTCCTACTGGTGAGGAGTCTTCG	T/C
A01_1789951	Affx-152102401	AX-147265683	1789951	A01	AGCAGCCATCATCCGATGGATCTATGCAGCTTTCG[A/T]CTTCTTTCCTTACATCTGCTAATGTTCCGAGTAGC	A/T
A01_1790005	Affx-152075186	AX-147207977	1790005	A01	CTAATGTTCCGAGTAGCAAAAATGGGGGTATGGAT[G/T]CTGGTCTTTCATATGAGGATGAGATGGATGAAGAA	T/G
A01_1790131	Affx-152094787	AX-147265684	1790131	A01	GGACTAGTCCAATCCCTAATTCATCTGTGCCCAAA[C/G]AAAACCCATTTGGAGGTTCCTTTGGTAATGTAGCA	C/G
A01_1790397	Affx-152058791	AX-147207978	1790397	A01	ATTGGATCTGGCCAACAGGTTCTTGGATCAGTCCT[G/T]GGTACTTTCGGACAATCAAGACAGCTTGGTGGTGC	T/G
A01_1809341	Affx-152094918	AX-147265685	1809341	A01	ACAGCTTGATAGCGGTGTCAGTGGCACACGTGTCA[C/G]CAATTCGGTCGTTTCGCTCTCTTCCTTTGGACCTT	C/G
A01_1810597	Affx-152052760	AX-147207979	1810597	A01	GGGAATGTATGTTTAGACTACTTACCAGATAAAGC[A/C]ACCTTACATTCCTAAGGTAAAATTTATGAGAATGT	A/C
A01_1820562	Affx-152056733	AX-147207980	1820562	A01	TTACATATGGCAGGTTTTATGCAAATGGAAGACAT[A/C]TTCTCTCTGCTGGTCAGGATCGTGCATTTCGGCTT	A/C
A01_1822487	Affx-152077209	AX-147207981	1822487	A01	GATCGGTTTTTCTGTTGTTAAGATTGTTTATCATC[A/G]TTATAATGGTAAATTGAGTTCTTACTACATTCCAT	A/G
A01_1822751	Affx-152049871	AX-147207982	1822751	A01	ATTAGTTCGTAAGTTTGATGGTCACACTGATCGCA[C/T]AACAGACTTGTGCTTCAGTGAGGATGGGAAGTGGC	T/C
A01_1824085	Affx-152050367	AX-147207983	1824085	A01	ATAATTGACGACAACGATGATGAACAAGGTGAGAA[G/T]AGACCGGAGTTAGTATCGATTGAACAGCTTATGGA	T/G
A01_1832853	Affx-152044214	AX-147207984	1832853	A01	CACTCCAAGGCCATCTGTAGATATTAATGGTAAAC[A/C]GTCTGGCTTGTCATCGAATAAAAAATCTGAAAGTT	A/C
A01_1833130	Affx-152055457	AX-147207985	1833130	A01	CCCAGAATTGGTTGTCGTGGGAGTAATACTAACTA[C/T]TGGAAATGTGTGAAACGGCTTGTGAGTGAAGGGGA	T/C
A01_1841519	Affx-152078750	AX-147207986	1841519	A01	GACGAAGAGATAAGAATCTTACCTAGGTACTCAAG[C/T]TCAAAGAAACCTCCAATGCGAGCTATGACAAAATC	T/C
A01_1842416	Affx-152064359	AX-147207987	1842416	A01	AGAATGTTAGAAGCCGAAGTTTCATCAACAGTTGC[C/T]GAGACATTTAATGCCTTCGAAACTTGACTATGCAA	T/C
A01_1842454	Affx-152077280	AX-147207988	1842454	A01	GACATTTAATGCCTTCGAAACTTGACTATGCAACA[A/C]TGATCTTCTCTCTCTGTCTGATTGTTGGATAACTG	A/C
A01_1845128	Affx-152033507	AX-147207989	1845128	A01	TCCAAATGCGGAAATACAGATTTCAAAGCTGTTTT[C/T]ATGTCAGACTGCAGTAAACTGATCACAGTAGATGC	T/C
A01_1846184	Affx-152051130	AX-147207990	1846184	A01	TCATATATACAGTAAAAGCTTACATCAGCAGAAAG[C/T]GGATCCACTAACTCCACACCAGCAATGTCAAGAGA	T/C
A01_1846850	Affx-152029820	AX-147207991	1846850	A01	TTGGCGGATAGAAGCAAATGTTCTGATTCAAGTGT[G/T]CCTTCATTCATCTTCAAGCCAGACTTGGCTACAGC	T/G
A01_1846957	Affx-152073329	AX-147207992	1846957	A01	GCCGTCAGATTTAACAATGCTGTCATTCTTACATG[C/T]AACTGTTTTTTTATCATTGATGTCTTTCCTGGACT	T/C
A01_1847186	Affx-152074577	AX-147207993	1847186	A01	GAATTTGAACTATCTGCTTTTCGTGATTTTGGAAA[A/G]TATGGGCTTTTGAATAATGTTGTGGACAACTCACT	A/G
A01_1849506	Affx-152079628	AX-147207994	1849506	A01	GCGGGATCCATTGATTTCAGCCCAAGGATCTTCTA[C/T]AGAATCCACATTAGCAGCACTGCAGAAGACAAATG	T/C
A01_1852292	Affx-152032146	AX-147207995	1852292	A01	AAGGGATGGGACGCAAACCTTTCTATACAATTCCT[C/T]AAAGCCTGAGAGAGAGCAGCAGCAACCTCTTCTAC	T/C
A01_1853037	Affx-152096503	AX-147265686	1853037	A01	TTTAACCTTTTATCAGGTAGAAAGCACGGATCAGG[A/T]TCATTAGGGAGGAACTGAAACCATGATAGTTGATG	A/T
A01_1864683	Affx-152063872	AX-147207996	1864683	A01	GGGAACAAGGTAACACATCGAATGAATACAGATGA[C/T]AATATTGAAAGTATGTCCTCATTATATGGAATATT	T/C
A01_1870192	Affx-152068155	AX-147207997	1870192	A01	ACGATTTGAGAAGAGACCTGCATAATACAAACATC[C/T]ATCATACAGTGCTGGTGTCCGAGTTTTGAATTGGA	T/C
A01_1872803	Affx-152057021	AX-147207998	1872803	A01	TGACTCTCCACCACTCCCTTCCAATTCCAACGTTA[G/T]AGAAAATGTTCCATGTGAAGTAGCGTTCAATGGGT	T/G
A01_1873370	Affx-152096238	AX-147265687	1873370	A01	TGTAAAACTAGCCAGAGGAACTAGAGTAGCATTAG[C/G]ACCTGCTGTTTTAGCTAGCATTTATAGGGACTTGA	C/G
A01_1874194	Affx-152058534	AX-147207999	1874194	A01	TAGAAAGATTGAGTACTTCGAGCAACAATAGATGT[C/T]TTGAGGATGCAGTTGTTCAAAACAAGAGCACTTTG	T/C
A01_1874363	Affx-152099179	AX-147265688	1874363	A01	CAATGTTGTTGGAGGATCAAAAATTGCTAATGTAG[A/T]AGATCCTAAAGCAGAAGGGAGCAAAATAATTTCCA	A/T
A01_1874404	Affx-152070153	AX-147208000	1874404	A01	CTAAAGCAGAAGGGAGCAAAATAATTTCCAATGAA[A/G]ATGCAAAAGAAGGCAAACCGAAGGCTCATAAATTT	A/G
A01_1879424	Affx-152074101	AX-147208001	1879424	A01	AGTTCGGGGGTGAAATTCAGTTACAATCACCCATC[A/G]GGGTATTCACACACTGTCAGAACTTTCGTTTATCG	A/G
A01_1881551	Affx-152041651	AX-147208002	1881551	A01	GCTGCGTTCCACTCCCTTGCCTCTGATGAAGACTT[C/T]CAGGTTCGCTTCTCTTCTTCGTTTTGCTGATTCTC	T/C
A01_1882022	Affx-152056248	AX-147208003	1882022	A01	GTGTACCTGAAAAGGGAGGATCTTAACCACACCGG[C/T]GCTCACAAGATCAACAATGCTGTTGGTCAGGCATT	T/C
A01_1883933	Affx-152078161	AX-147208004	1883933	A01	CGGCTGGAAGGAATAATTCCAGCTTTGGAGACATC[A/G]CATGCTCTTGCTTACTTAGAGAAGCTATGCCCAAC	A/G
A01_1891431	Affx-152045309	AX-147208005	1891431	A01	GGACCGAAATAACCTCCGTGTGTTGAACTTTCAGA[A/G]CAGAATCAGATAGGGACAGAACAGTCAAATAATTG	A/G
A01_1900625	Affx-152069584	AX-147208006	1900625	A01	AAGGAACAGCTTGCCACTTTTCGATCCCAGCTTGA[A/G]GATTTTGCTCGCAAGCACAAGGTTCCTCATCCTCC	A/G
A01_1901295	Affx-152072951	AX-147208007	1901295	A01	GTTGGAGTAGATCCATTGGCCTCAAATAAAGGTTT[C/T]TGGGCAGAGCTTTTAGGAATTGGTGACTTCTATTA	T/C
A01_1902035	Affx-152029697	AX-147208008	1902035	A01	TAGGCAGGAGTTCAAATAGTCGATATTTGCTTGGC[A/C]ACTAGACCACACAATGGAGGACTGATCAACCTTCA	A/C
A01_1902634	Affx-152061067	AX-147208009	1902634	A01	TCCAGTGTGCGACAAAAATTTCAGGTGCTGGGTAG[C/T]GGTTTTGAAGTTTTTTCAGTTGGTAAAAAAAAGCT	T/C
A01_1902688	Affx-152051562	AX-147208010	1902688	A01	GTTGGTAAAAAAAAGCTTGTCCGTTCAGTTCCAAC[G/T]GAGTTGAACAAAGACCACAATGAAATTCTAGAGCT	T/G
A01_1905659	Affx-152041809	AX-147208011	1905659	A01	GGAAAGCCTCAATTTGGGATCCAAAAAATGGTGTC[A/G]AACCATCACCATAGTTGTCAATTCCCCAATGGTAC	A/G
A01_1916852	Affx-152027215	AX-147208012	1916852	A01	GTTAGCAAAATCCACCGACCTGATTGAATTAGATC[C/T]CCGTGAAGTACATTATTGTCGTCCTCTTCTTCCAG	T/C
A01_1917820	Affx-152072610	AX-147208013	1917820	A01	ACTGAAGAAGTGTCTGTTTTCAGGTACACATTTCT[C/T]TGTCAGGAGACAAACACATTAGAGTTACTTGGATC	T/C
A01_1917955	Affx-152101705	AX-147265689	1917955	A01	TCGCTGAAGGGGAGACCACCTCGTATAGTTATATT[C/G]TCTACAGCTCTGGAAAGATACACCATGTTCTAATT	C/G
A01_1949729	Affx-152030454	AX-147208014	1949729	A01	ATTCATTTTTTCATTCATTATACCTGGCTTTTTGG[C/T]CAACAAATTCTCATAGTTGCAATTGCAAGAACAAG	T/C
A01_1949916	Affx-152061272	AX-147208015	1949916	A01	TCGTTCGAAGAGGATCATAGCGGAGCATCGTCACT[A/G]AGCGAGGCGTTACTGTTAACGACGATGTGCATCAT	A/G
A01_1950993	Affx-152045574	AX-147208016	1950993	A01	ACGATATTTGTTCTCGTGAGAGTCCAACATGTGAG[G/T]TAGAGAATCATATGAAGTCTTTGACGGATGTAAAG	T/G
A01_1951867	Affx-152030973	AX-147208017	1951867	A01	TCAACTGCTGCCATTGATTTTGAAAGAAATAAGTT[A/G]CCTGTTAATCAGATGAGAACTTCCACAGAAGTTGA	A/G
A01_1951906	Affx-152071853	AX-147208018	1951906	A01	GTTAATCAGATGAGAACTTCCACAGAAGTTGATTG[C/T]GGGAAAACTGATAAAACAAATATTGGAGAGGTAAT	T/C
A01_1953797	Affx-152079143	AX-147208019	1953797	A01	ATAACAAATTCTGCTCCTATGAGTTCTGCCCAAGG[C/T]ATAGATCTCATTTTAGAGTCACACAATATGCCAGA	T/C
A01_1953848	Affx-152065515	AX-147208020	1953848	A01	GAGTCACACAATATGCCAGAAAAATCTGTTGAGAT[A/G]TCTGCTCCAAAGGGTACAGATTCTACCAGAAATAC	A/G
A01_1958926	Affx-152064189	AX-147208021	1958926	A01	GTTGGCAGATTAGAAGACTGATGGTGAGGAACGGC[C/T]TCGCACTGCATGCTGCTCGACAAGATGTTCTGGCT	T/C
A01_1959057	Affx-152045183	AX-147208022	1959057	A01	TCCACTCCCTACAGAAACTTGGGCCATAAATTGGG[A/C]CGGTGGAGTTGAAACTGGCAACCCATTTGAAAAAT	A/C
A01_1969765	Affx-152094925	AX-147265690	1969765	A01	GGAGGGCACCGCACCCTTGAACAGTGTGATGATAT[C/G]AAAGTGCTGTATTCTTTCAATAAATCACCTCTGCC	C/G
A01_1971142	Affx-152104127	AX-147265691	1971142	A01	GCATATTAAGTCAGTAAAATGGAATACCTGCAAAG[A/T]TGGAAGCACCAAAGGTTAGAAGACAGAGAGCGGAG	A/T
A01_1975980	Affx-152084026	AX-147208023	1975980	A01	TCCATAAGAGGAGAGACATAAAAGCTCATTAGACT[C/T]TCAAGGATAGAGTGCTTGATATATATGATGGCATC	T/C
A01_1976298	Affx-152101615	AX-147265692	1976298	A01	AGTTTAGAAGAGTGTATCAACATTGTACTTATAGC[A/T]GCATATTGATCGTGTGAAGAATCTAACAATACGCA	A/T
A01_1978488	Affx-152080834	AX-147208024	1978488	A01	ACTCCACATCAGATAAGTTCAAAGACTGTGATCCA[C/T]TCATAGACTCAATTTCATGAATCAGATTATATATC	T/C
A01_1978750	Affx-152040558	AX-147208025	1978750	A01	CTCATCATTTTCACGATGGTCATGAGAAGGGATGA[C/T]AAGACATTTCAGAATGCTGGATACTGGCTTGAATA	T/C
A01_1979279	Affx-152052229	AX-147208026	1979279	A01	TCACGTGCAGCAGAATGTTGGCAAATGGATTTGAA[C/T]AGCTTTAGACGCTTCTTCAATTTCATTGAATCTCC	T/C
A01_1979329	Affx-152082239	AX-147208027	1979329	A01	CTTCAATTTCATTGAATCTCCATTAAGAGCAAAGT[A/G]GTACTGCAACATATGGATTGATTTTCCAAGAAGAC	A/G
A01_1979519	Affx-152033359	AX-147208028	1979519	A01	TTGGAGTAAAAGTATGGTAAATGTTTAAGATCTTT[A/G]TCATTGCACCTCCCAAATCTCTTAGAGCTTTGGCT	A/G
A01_1979630	Affx-152079645	AX-147208029	1979630	A01	TCCTCTGAAAGAGTAAGATCAGAGGCTTGTCCCTC[A/G]AATCCAATATTATCATGATATAAACCCTTATTCAC	A/G
A01_1979782	Affx-152084032	AX-147208030	1979782	A01	TGCATTTGTTTTCTGAACACATTGAAAAAGCATTC[G/T]CACAGGAGTAACCATTACGATTTTGCACATGACCA	T/G
A01_1980218	Affx-152062086	AX-147208031	1980218	A01	CAAAAATGCAATGCATATGATGTTGGAAGGAGAGG[C/T]ATTATATCTTTAGCAGAAATACACAGCTCAAATCT	T/C
A01_1980812	Affx-152066512	AX-147208032	1980812	A01	GACCTAGATAATTTATGCAGAAGCAGGTCTTTCAC[C/T]TTAGATACCTTTGATATATCAGAACCTTCCATACA	T/C
A01_1981158	Affx-152062774	AX-147208033	1981158	A01	AAGGAACTCCAAGTAAGTCGTGTGAAATGAGTGCA[C/T]GTGATCGCAGATTCATCAATTTATCATCAACTCCT	T/C
A01_1981348	Affx-152102549	AX-147265693	1981348	A01	AGATTCCTCATTCTTAGAGAAATGTGAGCAATTTT[C/G]TTGGCATGATATGCTCTCCAGAAAATCCAACAAAT	C/G
A01_1981414	Affx-152047753	AX-147208034	1981414	A01	CAAATTCTTCATTGGCTTCCACTTGGGAAATGCTC[C/T]GTCATATTCATAATTGTCATCAAGTCTCTGCGTTA	T/C
A01_1982399	Affx-152044107	AX-147208035	1982399	A01	ATTCAATATATTCCGCTAGCAAAGACAACAATGAG[A/G]CCTGCAGATTACTTGTTAACTCCAATGGGTTTTTG	A/G
A01_1983458	Affx-152037540	AX-147208036	1983458	A01	GGACCTGTACTAATCCCACCAACAACTATATCTAC[A/G]TCATTCTCTGATGTATCCATTTTTAACTTCTTTCT	A/G
A01_1983694	Affx-152071198	AX-147208037	1983694	A01	TGATAATTTATATCTAAAACTCGAATTGCGGCTCA[G/T]ACCACCAAAGAGAGAATCTAGAAATTTCATTAACT	T/G
A01_1984099	Affx-152032171	AX-147208038	1984099	A01	GACCATGAAGGTGATGTATCATCTTCAATGTTGTA[C/T]GGAAACTCTTTCAAATATGACAAGCCAAAAGAAAA	T/C
A01_1984291	Affx-152045962	AX-147208039	1984291	A01	AAGTCCGGCATCAACCCATTAATCGGATTAGTACA[A/G]ACCATAACAAGAACCTCATACGCCAACTCAGCAGC	A/G
A01_1984827	Affx-152026834	AX-147208040	1984827	A01	ACTCAACTCCTTATAAACATCACCTATATACTCAG[A/C]AAAAATCAACCTCGCGAACTTGTCGAGTTCTTTGC	A/C
A01_1984881	Affx-152031897	AX-147208041	1984881	A01	CTTGTCGAGTTCTTTGCTAACACTCACACTTTCCA[C/T]GTCAGCATGATTGTATTTTCCGATAGGGTGGTTAA	T/C
A01_1984932	Affx-152049614	AX-147208042	1984932	A01	TTTTCCGATAGGGTGGTTAAGGATGGTGGAAACTA[A/G]GTCCAATACATAGTGCATTCCCTGTTTTCCTTGCC	A/G
A01_1986614	Affx-152069842	AX-147208043	1986614	A01	TGAATCACAACCCTTCTTCATCAATTTCACATTTC[A/G]TGCTCTTGCTTTTTTTCTTGGATTTCGATTTACTC	A/G
A01_1987816	Affx-152055926	AX-147208044	1987816	A01	GGGTGCCTAACTATGGATCTGATGCTTCCCGAGCA[C/T]TTCCCAGTAAAACATCCTAGCAATTTACCTGTAAT	T/C
A01_1988620	Affx-152049676	AX-147208045	1988620	A01	AAACAGCCCATGATATGGGAAGTACCTGTTCGTAT[A/G]TCAAAAGAAGCCATGTCACCAGACCCATTTCCTAC	A/G
A01_2001140	Affx-152035335	AX-147208046	2001140	A01	TTCGTGACATTACGCGTCTTGAAGATCACATTGTT[A/G]AATACCTTGATCGTCCACCATATGTCTGTATTCAT	A/G
A01_2004225	Affx-152073474	AX-147208047	2004225	A01	GTTGGTTCGCACCACATGCAAAGACATGGCGACAA[G/T]GGATTTGATCTGCCTGAAACTCACCACAATCACAA	T/G
A01_2004363	Affx-152048345	AX-147208048	2004363	A01	TCTGCTTGTCAAATAGGTTAACTTGGATGTTTCTC[A/G]CTGCTTGATGATTTGATTGAAGTTTGTTGCTAGCA	A/G
A01_2006100	Affx-152027840	AX-147208049	2006100	A01	CACTTTCAGTGTTATAAACTGTCCAGTCGATGTTA[A/G]CCTCAGATGAATCAACCTCAACTAATTCTTCAAAC	A/G
A01_2009443	Affx-152049123	AX-147208050	2009443	A01	GAAACATGGGACGAGGCACAATATATTTGCAACCA[G/T]GTGAAACTTCTTGACCAAAAGGAAAGTGCTGTATC	T/G
A01_2009629	Affx-152075046	AX-147208051	2009629	A01	GCCTTATGGCGAAGCAGAGAGCATGAGAAAATTCG[C/T]GCCTACATTGATGACATTAAAGCAGAGTTGAGTCA	T/C
A01_2009693	Affx-152096525	AX-147265694	2009693	A01	TGAGTCAAGAAAGGAGAAGTCGTCAAAGGATTGAA[A/T]TTGTGAATTCCAGGTTAGTTAGTGAGTTGGCTGAT	A/T
A01_2010067	Affx-152104382	AX-147265695	2010067	A01	AAGTCAGTAAATGTTAACCATAATGGAACGGATAT[A/T]AGAGAAGCAAGTTCACTTAAAAATGCTGCAGCTTC	A/T
A01_2010272	Affx-152066486	AX-147208052	2010272	A01	TGAGTCATGCCTCAAAGATTCTCGCAGCAAGTCCT[A/G]AACCCAATATGATAAGTAAGGTTAACTTTCCAAGG	A/G
A01_2010635	Affx-152031881	AX-147208053	2010635	A01	ATGCGGATAACTACAAGATAATCTCTGCAGAAGGA[A/G]TGAATGGGAGTCTTTCAAATGGGAAGTTGTCTAAT	A/G
A01_2010714	Affx-152066091	AX-147208054	2010714	A01	CATGTCTCCTGACTGGGGATCAGGTAAAGATGGTC[C/T]AAGTCCCCAGGATCCTCTGTGTCAATTGAGATCTC	T/C
A01_2010809	Affx-152051873	AX-147208055	2010809	A01	AGGGTGCAGAGAAGAACAGTTTGAAAGCAAGACTT[C/T]TAGAGGCCAGGATGGAAAGCCAGAAGGTTAGGTTG	T/C
A01_2015543	Affx-152103896	AX-147265696	2015543	A01	CCACCAGCTGAGCCTCCAGTTATACAAAGACGCTC[C/G]CCATCAACCTTTCCATTTGCCACCTAGATAAGAGA	C/G
A01_2019032	Affx-152104496	AX-147265697	2019032	A01	AACTAAGAAGAGAATTATTACCCTGAACATCGTTG[C/G]TGCCAAGTGCTATAGACACAATTGTCGTAGGAGGA	C/G
A01_2020611	Affx-152101752	AX-147265698	2020611	A01	CATTTGTCTCCGAGTTAACTCAGGCCTCTGAAATT[C/G]ACGAGTTGCAATGATTTGGTTCATGATTTTCTAAT	C/G
A01_2040283	Affx-152079926	AX-147208056	2040283	A01	TGAATGTTCAAATCCAAAATTCCATGTGCTTGATA[A/G]GTTGGTCCTCCTGAAATATATTAAAACAACATAGA	A/G
A01_2041233	Affx-152035236	AX-147208057	2041233	A01	TCTGGCTTACTGATATATGAACTATATTTTAAGCT[A/G]TCAGGTGAGGAGGACCATATGATATTGAAGTTGAC	A/G
A01_2041274	Affx-152075753	AX-147208058	2041274	A01	TGAGGAGGACCATATGATATTGAAGTTGACTACTT[C/T]TGATTTATCATCATCTAAAGTCACCTGAAGAGCAA	T/C
A01_2042217	Affx-152066849	AX-147208059	2042217	A01	AAATTACAATGTTGTCTATATTAGTGAAAGGAATA[C/T]GAAGCAGAGTTAGTTTTGAGCCCTGCGCATCATCA	T/C
A01_2042479	Affx-152048234	AX-147208060	2042479	A01	GGAACAAATTCATAGGAGTTGAAACCAAAAACCCA[C/T]GATGGCCTTGTAAACTCAGCATCCAAAGAATAAAC	T/C
A01_2056775	Affx-152066235	AX-147208061	2056775	A01	AGCAAATAAAACAACTTATTACCTTCCCTTACACT[A/G]ATAAAGCGGTTAAAGCGTGGATCCAATATTCCATC	A/G
A01_2073844	Affx-152034172	AX-147208062	2073844	A01	ATAATCACCCGTTGCAACTGAATCGCCCACCTGAT[C/T]CCTGATCAACTGAAGCCATAAAAGGGTTCATGAGT	T/C
A01_2075714	Affx-152042361	AX-147208063	2075714	A01	ACCAATGTCAATAAATGCAACATTAATTGAACCTG[C/T]ACTTTGAATATCTGTTTTATAAATTCCATAGCTAA	T/C
A01_2075888	Affx-152068786	AX-147208064	2075888	A01	GATCCCAATAACGCAATCCGAAACAGGCAAACCCA[A/G]ATCTTTCTCTGTCATCGTCTTCAAGTGAGCCAAGA	A/G
A01_2076828	Affx-152072024	AX-147208065	2076828	A01	AGCGAGAAGCACCTGCGTTTGCGTGATTACATAGT[G/T]TTGTAGGTGACGACTGACGATGGCGGAGAGAGAGA	T/G
A01_2090904	Affx-152059011	AX-147208066	2090904	A01	TAATCTTCTCAATAAAAGGTAATATGGCAAGACAT[A/G]TTAAAGAGATTCATGATGAAGGATCTACATCCACA	A/G
A01_2099698	Affx-152072820	AX-147208067	2099698	A01	AGCAATGTATGGTGATGACCTTCTGAGCCAACTGG[A/G]ATTTGCCGGATAAAACTTTTCAAGTCTGGACCAGC	A/G
A01_2110658	Affx-152038237	AX-147208068	2110658	A01	CCGCAAGGGAAGTGTTAGGGTTGATAGGTTCGTTG[A/C]ATGTGGGAGCTTCCCCACTGTGAAAGAAGCTCAAA	A/C
A01_2110707	Affx-152050225	AX-147208069	2110707	A01	CCCACTGTGAAAGAAGCTCAAATCATTGCTGATGA[G/T]GTGTATTCACTGTTTGTTACAGAGGAGGTTGACAA	T/G
A01_2110746	Affx-152058684	AX-147208070	2110746	A01	TATTCACTGTTTGTTACAGAGGAGGTTGACAAGGT[C/T]GAGATTGTTTACACCAAGTTTGTGTCATTGGTGAA	T/C
A01_2111052	Affx-152048440	AX-147208071	2111052	A01	AGCCAGATCTTGAGGGGTTTGCAGGAATCACTAGC[G/T]AGTGAGCTTGCTGCTAGGATGGCTGCAATGTCTAA	T/G
A01_2130251	Affx-152052669	AX-147208072	2130251	A01	TCAGTATTTGAAGGTGTTGGGAGGACCCTCAAAGG[C/T]AGGGACCTTAGTAAAGTTAGGAATGCTGTTCTCAC	T/C
A01_2143028	Affx-152084347	AX-147208073	2143028	A01	TGGTTCTCTGTGGCAAAAGATTTTTCAGAGGATCT[C/T]ATGGTGTTGTATGACTTTGATAAGGTTCCTGCATT	T/C
A01_2144477	Affx-152055740	AX-147208074	2144477	A01	CTTAACAATTTTCAGGTTGTTGGTTTTGAAAGCAT[C/T]GAAGAAGAGGATCAAGCAACACAGATCTCTAAATT	T/C
A01_2144585	Affx-152062387	AX-147208075	2144585	A01	GAGATGAGTGGCCCTTCATTTATGCGATATCTCCA[G/T]CGATCTTTTGACGTCAGATTGGTGTACATTCTTGT	T/G
A01_2144684	Affx-152029779	AX-147208076	2144684	A01	CAGACATTTTTTGTTAAAGGAGGTGATGAATACCA[A/G]AGAGTTTCAAATCAAGTACAGGCTGCTACTCAAGC	A/G
A01_2154944	Affx-152099022	AX-147265699	2154944	A01	GGGAGCAATGTTGACAAGTCCTCATTCATGGATTT[C/G]TCTAAGTTTGTTGCTTCTTCCTTTGGTTTTAGTCC	C/G
A01_2155909	Affx-152061572	AX-147208077	2155909	A01	TTTTTTTATCAACCTGAACTAGAAGACCAATAAAG[A/G]GAACTAAGAACCGAGTCATCAAAGCTTTGGCAACC	A/G
A01_2156008	Affx-152057124	AX-147208078	2156008	A01	AAGCCGAAGTAGCTTCGCTTTTTAAAATTCTGATG[A/G]CTAGAAGCCATGGTTTGAGCTTCAGATAGAATATC	A/G
A01_2156764	Affx-152081232	AX-147208079	2156764	A01	CGCTTCACCCTTGTGTTCCAATAATTCTTTATTTC[A/G]TTGTCAGTTCTTCCGGGCAACTACAGCAACAAGTT	A/G
A01_2156939	Affx-152081550	AX-147208080	2156939	A01	ACCAATGCAGCCATTCGAGCCCATTTGTTTCCAAA[C/T]TGAGCATGGAGTTCAATGATGAGCTTTTCTTCTTC	T/C
A01_2163880	Affx-152072202	AX-147208081	2163880	A01	AATTTGAATAAAAGTTAACATTGGCTAGATAAATT[A/G]TCCCATGTGTAACATCCTCTATTATCATTATGGTT	A/G
A01_2164812	Affx-152095923	AX-147265700	2164812	A01	TTCGAAAGAAGTTGCATCTTGCTTTGAGCATTAGA[A/T]GGAGAAGACGTCAACGAGGACCCACTTCTTTCAAG	A/T
A01_2165172	Affx-152072682	AX-147208082	2165172	A01	GCCCTGTGTTGTAGCGGAGAAGTTAAAGGAGAATG[A/G]TGTCGTGGAGATGGAGAATGAGGATAACTCTGTTT	A/G
A01_2171339	Affx-152046276	AX-147208083	2171339	A01	CCTGAAGACTGCTTCGCAGGTGATCCCGGAGATTG[A/G]AAGCCAATATTCAAGTCAGGAGGAAGTGTTTCCTG	A/G
A01_2172401	Affx-152046726	AX-147208084	2172401	A01	ATGGTGGGTTCCACATTTCTACAATTTTTGTCACC[C/T]TTTATAGATGCACTACTACAATGCAACCTCGTAAC	T/C
A01_2172632	Affx-152043506	AX-147208085	2172632	A01	CTAAATCGAGCCAAACTCCTAGCATAGGAATACTC[C/T]GCATGAAGTCCAACCTAAATCCAAAAAGAGAAGAA	T/C
A01_2172789	Affx-152095279	AX-147265701	2172789	A01	TCTCAAAAGTCATAAATATTGAATCTGATCGTGTA[A/T]TTGGTTGATTTGCCATATTATAAGATGCACGGCGA	A/T
A01_2173301	Affx-152051649	AX-147208086	2173301	A01	TCTAGTTTCAGTTCAGCCTGGGAGCGTTCAAAGTC[C/T]ATCCTTAACTTCTCGAACTTTTTCCGCCCTTGTTC	T/C
A01_2188292	Affx-152032456	AX-147208087	2188292	A01	ACAGCTCTCCATAAAGCTACTATATTATGTGTTTC[A/G]GCTATTGGTTCCGCAGAATCTTTTGTGAAGAAAAT	A/G
A01_2189262	Affx-152034419	AX-147208088	2189262	A01	AGGATTATGATAGGGACCCGGAGATTCTCAAACAG[A/C]TGTATCCATTTAAAACTTTTGTTCTGTGTTCTGCA	A/C
A01_2241635	Affx-152074056	AX-147208089	2241635	A01	TGCCTCTGGAGGTGCTGGAATATTCAGTGATAAAA[C/T]AGATGAAATTTCTGTAAGTTCATTCAATCTTTCTT	T/C
A01_2242799	Affx-152054581	AX-147208090	2242799	A01	AGGGCAATTGACCTAACAAATAGGAGGACCTGCAC[C/T]TCAGTGTCATCTCTCGAAATCCATCTTCGTTTTTG	T/C
A01_2243502	Affx-152029897	AX-147208091	2243502	A01	TTATTATTTTTGATTTGGTATTTATTTGGCAGAGA[C/T]TATACGAGCAAGGTGCAAGGAAATTTGAAATTGCG	T/C
A01_2243561	Affx-152034335	AX-147208092	2243561	A01	TTTGAAATTGCGGGAATTGGTGCAATTGGATGCTG[C/T]CCTTCAAACAGGCTTAAGAACAAAACAGAGTGCTT	T/C
A01_2244338	Affx-152097025	AX-147265702	2244338	A01	TCTCATTTTTAAGAGTTTATATGTGCCATTTTCAG[C/G]ATTTACAGAAATAAAAACTGCTTGTTGTGGAATTG	C/G
A01_2244427	Affx-152039410	AX-147208093	2244427	A01	GTCTCCCAATTTCCATTGTTTGTTCCAACAGACAA[G/T]ACTATCTTTTCTGGGATCCTGTCCATCCTACCGAA	T/G
A01_2249472	Affx-152070811	AX-147208094	2249472	A01	TTGTCGGCTGAGTTTCTAAGAATAAACAGTCCTGC[A/G]GTTGATGGAAAAATCAGATCAATTGGAGGTGAAAA	A/G
A01_2249959	Affx-152034933	AX-147208095	2249959	A01	CTCATGAGAAATTACATCAAAACACTGAAGAAATA[C/T]GGGCTAAGCCGGGATCCAAGCAGAAAAAAATGATG	T/C
A01_2252752	Affx-152072219	AX-147208096	2252752	A01	TTCCAAATATGAGTTTCTGTGCTCACCCTTCATCT[A/G]TAAGAGTTTCCAATACCAAATTGTTACCATTCTCA	A/G
A01_2252816	Affx-152051231	AX-147208097	2252816	A01	ATTCTCAAGAGCAAGGAATGTAATTTTCCACAACA[A/G]TGTAAAGGCTACTGCCGGAAATGATGCAAGCTTCC	A/G
A01_2252892	Affx-152073935	AX-147208098	2252892	A01	ACAAAGCAGCATCAACAATTGCAGCCTAAGATGAA[C/T]AAGGGACTACAGTCTTCCCCCAAAGGTAATGGGAA	T/C
A01_2253648	Affx-152040769	AX-147208099	2253648	A01	CAAATGTTGGACACAATGGAGAGGATTGTGGAGAA[C/T]CCATTGTCATACAGCAGCGCTTCACCTTTGATCAT	T/C
A01_2272833	Affx-152079074	AX-147208100	2272833	A01	AAACCTTTAATTTAGGCTTCTGAAGCAATTCCAAC[A/G]GTTGAAGGCTTAACTGTTACAGCAAAGGAACCCAT	A/G
A01_2278223	Affx-152071555	AX-147208101	2278223	A01	TTTATGTAGGTCTATGAAACAGTGGAGATGATGTT[A/G]GTGAATCCAGAGGAAGCACTAAAGATGACAAAACA	A/G
A01_2295685	Affx-152097144	AX-147265703	2295685	A01	TTGGTCCCTCCATTGGCAGAATCTATTTCTGATGG[A/T]ACTTTAGCCAAGTTCTTAAAGAGTATGTTAAGTAA	A/T
A01_2297152	Affx-152057163	AX-147208102	2297152	A01	TATTAATTATAGCTTGTAGTCAACGAAGGTGATAC[A/C]GTTAAACCAGGTCACAAGGTAGCTATTATTTCAAC	A/C
A01_2299427	Affx-152060477	AX-147208103	2299427	A01	AGGCTGCTATTAGTGCACTCCAACATCAGCCAATT[A/G]TAAATGCAGTCATTGATGGTGATGATATTGTATAC	A/G
A01_2299474	Affx-152052378	AX-147208104	2299474	A01	ATTGATGGTGATGATATTGTATACAGAGATTATAT[A/C]GATATCAGTGTAGCTGTTGCTACTGCAAAGGTTTG	A/C
A01_2302789	Affx-152095809	AX-147265704	2302789	A01	CCAAAGCATCATTCAGTTCATTTCGTGCACAAAAT[C/G]CACGAATTATAGAATCATAACTGAGGGAAGATGGA	C/G
A01_2303667	Affx-152102507	AX-147265705	2303667	A01	TGTATCAATGCACAATGAACATCATGAGAAAAGGA[A/T]GGCTGCTCTTTTACAATGATATCTTTTAATGCAAT	A/T
A01_2303999	Affx-152080867	AX-147208105	2303999	A01	ATCTAACCTTAGTGAAGGGTATGATAGCAGCATGA[C/T]CTCAAGAAGTTGTAATGCTTTCCCAAGCATTTTCC	T/C
A01_2304266	Affx-152068900	AX-147208106	2304266	A01	GCATAGCAAGCCCTTCTTGATGTATGCCTGTACAA[C/T]CAAATTAAGAGTTTCCGAGTCAAGTTTATTTGCAG	T/C
A01_2304575	Affx-152047155	AX-147208107	2304575	A01	ATCAACATCTGTATCCAAGTAAAGTCCATTTCCAA[C/T]ATCATCATAGAACTCTGTATTTGAAAGTTTCCTGT	T/C
A01_2305273	Affx-152026852	AX-147208108	2305273	A01	TCTTGACAATGTTCCTTGCTTCCAGAATCTTTCCA[C/T]TGCCACAAAGTAGTATCACCAAATTCTCCAACGTT	T/C
A01_2305686	Affx-152057790	AX-147208109	2305686	A01	AAACCCATGTTTCTCTCACCACACAATTTGAAAAT[C/T]TGCCACAAAGACCTAACCTTTTCGACATGAACCCC	T/C
A01_2305934	Affx-152077145	AX-147208110	2305934	A01	GGAACCAGCGAGGCCGTGAAAATCAACCGTTGATA[A/C]GTGTAGTTGGGTGTTTTGGGTTGTTGAGGTGACGG	A/C
A01_2312565	Affx-152050371	AX-147208111	2312565	A01	TTAAGGATGCTCCAATTGATGTCTCTACACAAACC[A/G]AAACAACATTGCCGATTGAAGGCACACCTAATCCC	A/G
A01_2312605	Affx-152040405	AX-147208112	2312605	A01	AACATTGCCGATTGAAGGCACACCTAATCCCACAC[G/T]CCCCACAATTGTTCCTGTCAGAAACCACATTCACA	T/G
A01_2316545	Affx-152058323	AX-147208113	2316545	A01	GATAAATTCCAAAGCCAATTTACCTGTGGTAAGAG[G/T]AAGACTTGTCTACCACAATCAGAAATAAGAATATT	T/G
A01_2317022	Affx-152103622	AX-147265706	2317022	A01	GCTTCTACTGCCATGTGGAGTGCAAGCAGAAAGCT[C/G]GCATGATCAATCCTTTGGGGAAAACACTCAAAAAT	C/G
A01_2317260	Affx-152102504	AX-147265707	2317260	A01	CATCAATTGGCGCATTGGGAAAGAATTGGACTTCG[C/G]CATCACTGCTTGCTTCGAATTGAAACAGGACCTCT	C/G
A01_2318120	Affx-152062657	AX-147208114	2318120	A01	CCAACCTCCTCTTTCTGAAAATTCGAAACCAGGGT[A/G]GCAACTCTCTTAATGCTCAACATCTTTACCCTTTC	A/G
A01_2329567	Affx-152097146	AX-147265708	2329567	A01	GACTACGAGCATTTGAAGTGACGACATCCTTGATA[A/T]CGTATGTTTTATTATGGGTGTCATCTACTTATCTT	A/T
A01_2346158	Affx-152070611	AX-147208115	2346158	A01	AAAAAACTTACTGTACTAGTGACCCACCCACCCAA[C/T]CCATCCATTTCCTCTTCCATTTTCGAAACCCATAG	T/C
A01_2354447	Affx-152052731	AX-147208116	2354447	A01	AAATATACACATTGAACTATTTTGCCTAGCATTAA[G/T]AATATTTTGATGGCCATAAGAGACTTTCTTTCATT	T/G
A01_2355914	Affx-152029990	AX-147208117	2355914	A01	CATCTACGGCAAAGTCCTTTCACAATGTAGGTTGC[G/T]GGGTATTCTATGGTTCCATCTTTATTGGAGTACCA	T/G
A01_2360665	Affx-152096994	AX-147265709	2360665	A01	ACTCTCCACATCGAAATTAGAGCAAACTCCCTGAA[C/G]AGTATGTTGCTACATGGGGAAAACAGGTTAATTTT	C/G
A01_2361365	Affx-152067545	AX-147208118	2361365	A01	ACATACCTCTCTATGATATCTTCAAAATTGCCCGT[C/T]GAATCATCCTCGGAGGAAAATGGTAAATACTCAAT	T/C
A01_2364250	Affx-152076673	AX-147208119	2364250	A01	AGAAGAGATGAAAGTTGTCGTGGTTGCTGATTCAA[A/G]ACTTGAATAGGCCAATTTTCGGGCCCATCTGTGGG	A/G
A01_2365785	Affx-152030164	AX-147208120	2365785	A01	GCCCATTTCCAGAGATGCCACTGATGACCAATGCC[A/G]CTTTCAAATTCAACAGCCTGCAATGTTCTACTTTT	A/G
A01_2371511	Affx-152081626	AX-147208121	2371511	A01	CAATCATATGTAAAATACCATGTCATCAGGCAATA[A/G]GTTTGCATTTTCACGAGTCGGAGCATCAAAATCCA	A/G
A01_2373615	Affx-152101458	AX-147265710	2373615	A01	ATCAATTTGTCCTCAACAACTCGATGCTTAACATT[C/G]AAACCATACCTATAAAACAACATCAATTATAGTAT	C/G
A01_2388342	Affx-152026644	AX-147208122	2388342	A01	TCCCATCACATTTCTTGATGTTTCATTTTCCATAA[C/T]ATATAACTAAATCTAAAGGAACTAGAACTTAAGCC	T/C
A01_2389223	Affx-152036358	AX-147208123	2389223	A01	GTAGTGCAAATATAATCCAAGCCCACGTCGTCCAA[C/T]AGGATTTTCTGAACAATGAAAGTTGCAACCTGTCA	T/C
A01_2390023	Affx-152075759	AX-147208124	2390023	A01	CCAATGACGCCAAGACTGGTGAGTCTCAAGTACTC[A/G]AATGGTCTTGATTTGCTTGTTGTATTAAGGAAGGG	A/G
A01_2391841	Affx-152066092	AX-147208125	2391841	A01	GCATTGCACACACGATTAGATTGTGCTGGAGTAAG[A/G]TTTGGTGGAGAAAGAACAGGGTATATTGAAACTAT	A/G
A01_2414291	Affx-152043650	AX-147208126	2414291	A01	ATGTTAATCCCATTATAATGGCAATTCCATAAGTC[A/G]TCTCAAGAAGTGAAATACACAACCAAAATACCTGA	A/G
A01_2416270	Affx-152102209	AX-147265711	2416270	A01	TTCATGTGAAGATATGGTGCCAAATTATATGCAGT[C/G]AGAATAGTTGGTACGCCAGACAGTAATGTAAGAAT	C/G
A01_2416304	Affx-152043110	AX-147208127	2416304	A01	TCAGAATAGTTGGTACGCCAGACAGTAATGTAAGA[A/G]TTGTAGATTTCTTCCATCTTAAAAAGGGTAACTGA	A/G
A01_2417580	Affx-152061638	AX-147208128	2417580	A01	AAAGGCTTTGATCCTATCATCAGCGCAAGTCCAAA[A/G]CTCTGCAAAGAGATGAAAGAGATAAAGGATTAAAA	A/G
A01_2419845	Affx-152029020	AX-147208129	2419845	A01	AATCTGATAATTTTTCCACTGCAAGGAGTGATGAA[A/G]AAAGTATGCCCGATAACTGTCAACACATAAATAAA	A/G
A01_2434150	Affx-152031356	AX-147208130	2434150	A01	TCATGTACAAACTGCTTCTGTCCATTGTCATTCCA[C/T]GAAGAAACAGCCATAATTGACCTAGAATACATAAT	T/C
A01_2439513	Affx-152044618	AX-147208131	2439513	A01	GCCACAATTCGTCCTTGTTGCAAGCTAATCTGGTC[G/T]ATCAGTGATCGCATTTGACTCGTACAAGTGTTTTC	T/G
A01_2503863	Affx-152099184	AX-147265712	2503863	A01	AATAATGAGATATTCCAAGAGATTAGAAATACCCG[C/G]TTTGGACCTAAGCGTATGGACAAATTTTGTAAACC	C/G
A01_2504595	Affx-152099697	AX-147265713	2504595	A01	ATGTTATTTGCTATTAGCATAGGTGGTACAGTTGA[C/G]AATAGTGTAGGAATTGTAAATTTCTTCCATCTTAA	C/G
A01_2511268	Affx-152095107	AX-147265714	2511268	A01	TCAATTATAGCGTACCATAAATAAACATGATATAG[A/T]GATAATGACTCCAGTTTTGTAAGAAATTTTTCCAG	A/T
A01_2519773	Affx-152104342	AX-147265715	2519773	A01	AACTTTTGGAGAGTGTGCATGATATCTTTGGTAGA[C/G]TTCCAAATGGTTTGTGTATGAGACGGTTCAGAAGT	C/G
A01_2519832	Affx-152052562	AX-147208132	2519832	A01	CGGTTCAGAAGTTGCTTTTACAAAAGAATTTCGTG[G/T]CTTGGATCCTCCATGAATGAATTTGTAAGAATGGT	T/G
A01_2520160	Affx-152046993	AX-147208133	2520160	A01	ACAAATTTTGGATCACAATCAATTAAGACATGAAA[A/G]CTGTGTGTTCTTGACACGGCATAAATTTCACGAAC	A/G
A01_2558477	Affx-152054003	AX-147208134	2558477	A01	GAAGTGGTAACTTCCGGTAGATGTGGAAAAACCAT[A/G]CACGCTTTCATTGCTGCCATTGGAATTGAGAAAAT	A/G
A01_2597178	Affx-152074610	AX-147208135	2597178	A01	CACTCATTGGATGCCATCATTGGCAAGGCGTTTAA[A/G]ACTCAAGGCCATTGACTTTTGTATTGTCAGTTCTG	A/G
A01_2597396	Affx-152034972	AX-147208136	2597396	A01	AACATGTGTTTGGGAGCAATGTTCTTTTCTATGAT[C/T]GTATGTTCATTTAATTTCCATGAGTGAAGCCGATG	T/C
A01_2598031	Affx-152038107	AX-147208137	2598031	A01	TAGTATTGTAATGGATGATGAGAATGAGACAAGCA[G/T]AATAGTCAAAAGTAACCATGATAAGATTAAGGAGG	T/G
A01_2661446	Affx-152103214	AX-147265716	2661446	A01	ACGCCAACTACATACCAATGCATGAAAATGATAGG[A/T]ATGATATACTGAGGGAAAAAAAAAGGTTAATTAAT	A/T
A01_2663834	Affx-152097810	AX-147265717	2663834	A01	TAATAAGAGACAGTAAAGTTTTGGACAGTATGCAT[C/G]ATATCCTTCATAGACTTGATCCAAATGCTTTCTGT	C/G
A01_2664297	Affx-152040958	AX-147208138	2664297	A01	TCGGAATCAACAAATTTTGGATCACTTGCAATCAA[G/T]TAAGACAACAAAGTTGTGTTTATCATGACACAACA	T/G
A01_2677574	Affx-152081031	AX-147208139	2677574	A01	CATCAATTTACCATTGAACTGTCATTCACATGGTG[A/G]AAGTTCGGAATACGTCTTGAGAGCACTCTCAGATT	A/G
A01_2680587	Affx-152040962	AX-147208140	2680587	A01	TCCTCTGCTATGGTGATAATATTTGGGTAAAGAGC[A/G]TGTAGTATCTCATTGGCCAGGATAAGATACAATTG	A/G
A01_2680620	Affx-152027912	AX-147208141	2680620	A01	GCGTGTAGTATCTCATTGGCCAGGATAAGATACAA[C/T]TGTGCATCCCTGTCAATGTATTGGTTACAGTACCT	T/C
A01_2680972	Affx-152102408	AX-147265718	2680972	A01	GCAAAACCATTGTGAGTGTATAGCATAGACGAAAC[A/T]GAATGGAAGTGGAAACCATCAATCTGATACTCTGT	A/T
A01_2681234	Affx-152076204	AX-147208142	2681234	A01	ATGATTATTTCTTATTGCATATACCAGTTCAGGTT[C/T]GAGAGAAGGAAATGCAAAACATCAGGGTCGCCATA	T/C
A01_2681270	Affx-152068989	AX-147208143	2681270	A01	GAGAGAAGGAAATGCAAAACATCAGGGTCGCCATA[C/T]TTGAACATTCTGGTGCCCCAGAATTTGTGTTGTCC	T/C
A01_2683156	Affx-152041024	AX-147208144	2683156	A01	AAGTCTTCAGGAGTGCCATATCGACTACTGACAGC[A/G]TAAAAATTGGTAACCTGCAACAAAAACAAATGTTT	A/G
A01_2684125	Affx-152070787	AX-147208145	2684125	A01	CCCACACTAAAAAGAACCTTGTCTGTAAAATCATT[A/G]AATGAGGATATTTTTGGCTCAGATCCACTAATTCC	A/G
A01_2693599	Affx-152055480	AX-147208146	2693599	A01	CTCATTCCACCAGGATTTGAGTCTTTTGACATTGA[C/T]AAGGTAAGCTACACCTATAGACTTTCGTCGAATGA	T/C
A01_2706823	Affx-152102907	AX-147265719	2706823	A01	GCCAAACTGACATTCTTCTCCACTTGTATTTACTT[C/G]CACCAAGACTTTCAGCGGATTTCTTTTAAGGGTTG	C/G
A01_2706879	Affx-152069851	AX-147208147	2706879	A01	TTCTTTTAAGGGTTGAAACCATACGGTCAAGATGA[G/T]TTGCCACCTGCCAGTACCAAAGGTACAAGAAAACG	T/G
A01_2715182	Affx-152058196	AX-147208148	2715182	A01	ACTTTCAGCGGATTTCTTCCAAGGGTTGAAACCAT[A/G]CGGTCAAGATTATTTGCCACCTGCCAGTACCAAAG	A/G
A01_2717463	Affx-152073366	AX-147208149	2717463	A01	TTGAGCAACGAACACGAAACACAACGGATATCAAG[A/G]AAATGCATTTGGCAAACTATAAAAACACATGCTAA	A/G
A01_2733097	Affx-152039022	AX-147208150	2733097	A01	TTATTTTATATAGAGATTTTATTAGAATGGAAGAG[A/C]GTGTACAGAAGAGGATAAGCCATCCACACTATGTA	A/C
A01_2756908	Affx-152099767	AX-147265720	2756908	A01	AAAAGCCAACGAACCAGACACATTATCGAAGTGTG[C/G]ATTTTAGCTTGCTTCCTTAGAACACCAAAATTGGC	C/G
A01_2760762	Affx-152101979	AX-147265721	2760762	A01	TTGACACTGGAAGTGATCTCACTTGGACTCAGTGT[C/G]AGCCTTGTGCTAAATCATGTTACAAGCAACAAGAT	C/G
A01_2762073	Affx-152103498	AX-147265722	2762073	A01	CCCATGGCGAGCAGTTTGTCCATATTGGACACATG[C/G]TATGACTTGAGTGCATACAAAACGGTAATTTTCCC	C/G
A01_2781754	Affx-152032895	AX-147208151	2781754	A01	GGGATTACGATGTTCGGAGTGATGTTAGATAGGGG[A/C]ACGCTTAACACCATATTCGGTATTGAGATGTCGCT	A/C
A01_2784538	Affx-152028722	AX-147208152	2784538	A01	TGGTCATCGAAGACATGAGCTTGAGTCCATTCATT[C/T]GGGTTACCCTCCTTCCAAATAATGACACGCCCATC	T/C
A01_2784796	Affx-152050475	AX-147208153	2784796	A01	TGGACTGTGTCTTGATGACCCGTTTCAACCTTCTG[A/G]GCAGGCATGTTTCTGGTATCAAGACACAAAAAAAA	A/G
A01_2792987	Affx-152102071	AX-147265723	2792987	A01	CCTATGGTTCTACTTTTGGGTCAATACTCAACTGG[C/G]AAAACAACATTTATCAAACATATGCTAAATACTAA	C/G
A01_2799133	Affx-152056104	AX-147208154	2799133	A01	CAAAAAGAGATTGAGAAAATGCAGGATAAAGTTCT[A/C]CGTACTTATGCCGAGATGGAGAATGTCATGGATAG	A/C
A01_2802305	Affx-152042133	AX-147208155	2802305	A01	ATTGGACATCACTGTGTTTTGCTGTTGATGCCAGG[A/G]TAGCTCAAACCGAGATCCAACTCACCAATGTTAGA	A/G
A01_2802991	Affx-152067316	AX-147208156	2802991	A01	AGCTATGAGTTCATCTTCAACCTTTTCAATAACAG[A/C]CTTCTTCTGTTCTTCAAGCACAGCAATCTACATAA	A/C
A01_2813279	Affx-152036712	AX-147208157	2813279	A01	AGAGAAAGGTTGAACAGGCTGCTAAGTCAAGGGCA[C/T]GCCTTCTTCAATCTTTATCTGATGCTAAGATTGAG	T/C
A01_2813588	Affx-152039580	AX-147208158	2813588	A01	TGGCAACAAAAGGATGAAAGAGTAAAGGAGTTTTC[A/G]GATGTGCAGTCGCAGATTGAAAAGATATGTGGAGA	A/G
A01_2813846	Affx-152049592	AX-147208159	2813846	A01	TTTCCCTTGCAGAGTGAGAGGTTGCACAAGGTTCA[C/T]GAATTTGTGAGTACTGTGCATGATCTTTGTTCGGT	T/C
A01_2813886	Affx-152030113	AX-147208160	2813886	A01	TTGTGAGTACTGTGCATGATCTTTGTTCGGTCCTT[A/G]GTATGGATTTCTTGAGTACTGTGACTGAGGTTCAT	A/G
A01_2813930	Affx-152061611	AX-147208161	2813930	A01	TTCTTGAGTACTGTGACTGAGGTTCATCCGAGCTT[A/G]GATGATTCTACCAGTGTTAACTCCAAAAGCATAAG	A/G
A01_2813969	Affx-152048583	AX-147208162	2813969	A01	GATTCTACCAGTGTTAACTCCAAAAGCATAAGCAA[C/T]GGCACACTAGCTCGGCTGGCTAATACAGTATCAAC	T/C
A01_2814025	Affx-152029457	AX-147208163	2814025	A01	TAATACAGTATCAACACTGAATGAAGAAAAACAGA[A/G]AAGGCTACACAAGGTAATGAGTTTATAATACTGTA	A/G
A01_2814303	Affx-152069742	AX-147208164	2814303	A01	AGGAGAGAAGTCTATTTGACCATGTTACCTGCAAT[A/G]TGTCAACTTCTGTGGATGAAGTCACTGTTCCTGGT	A/G
A01_2815452	Affx-152102853	AX-147265724	2815452	A01	CAGGATGATAACAGGTATAATGCAAGCAGAGGTGC[A/T]CACTTAAACCTGAAACGTGCAGAGAAAGCTAGGAT	A/T
A01_2816732	Affx-152082372	AX-147208165	2816732	A01	GCTGCTTCCCATGTTTCTGGTTCTGAACCAGTCCC[C/T]GCATCACCCTAATAATAGAGATGTATTTTCAACCA	T/C
A01_2817702	Affx-152084195	AX-147208166	2817702	A01	CTTCCTCCTTTGAAAACCTCCAGCTTGTGGATGGC[A/G]AATGACCCGTCACCTTCAACCACCTCCTTGAAGTC	A/G
A01_2823558	Affx-152037451	AX-147208167	2823558	A01	AGCTCCATATTGGACACTACAACATTGTCTCCCAT[A/G]GCGGGCAACATCTATAATAAAAGGAAGAAGAGGCT	A/G
A01_2851860	Affx-152060452	AX-147208168	2851860	A01	TTCTTCAGTTCCAAGTTAAGGTACGGTATGACAAC[A/G]GTTTTCAGAGCCGTTGATATTAATGACTGCAAACA	A/G
A01_2857180	Affx-152059516	AX-147208169	2857180	A01	CATAGCCAAATCCGCAGTGGCACCAGAAACAACTA[A/G]AAAGATTCCACTCTCTCCACTCACAACAGAAGATG	A/G
A01_2857346	Affx-152040277	AX-147208170	2857346	A01	TGAAGCTGAACAATGGAGGCAATACCTTGTTCTAT[G/T]AGTATATCCTTTGCAAAATCAAGACCCTTGTCAGA	T/G
A01_2857770	Affx-152103208	AX-147265725	2857770	A01	CAACTTGTGTGGTTCAAAAGTATATTCCTCACATT[C/G]AAAACGCATCGTTTATCTCAAGATTCATATTCCAC	C/G
A01_2860463	Affx-152038293	AX-147208171	2860463	A01	TAGGAAATACAAATAACTGTTTATGAACAACTCAC[C/T]GTGATGATGTCCGATATTCCCTGCACTCCTTGACG	T/C
A01_2860541	Affx-152033388	AX-147208172	2860541	A01	TCATCTGCAAGACGGAAAGCATCCTGAAGAGGTGT[A/C]TGCTCATCAGCAATGTCAAGAAGACGGTCATTTGG	A/C
A01_2863591	Affx-152059773	AX-147208173	2863591	A01	AATTCATACACTGATGACAGTAATTGTCCTGCATC[A/G]ATGTCATCCTTCCAGGCTTGAGCGAGAATGGAAGA	A/G
A01_2864951	Affx-152051256	AX-147208174	2864951	A01	GAAGCACGTGTTGGAGGAGAGAGCAAATTGCTGAA[G/T]ATTTTGGCCCTTTCATGCATACATTGTCCAACAGC	T/G
A01_2865510	Affx-152029981	AX-147208175	2865510	A01	GGGTCCAAAAATGCATGAAGAAAAGTCTTTGTCAC[G/T]CGTGGCTGAAGATTATGATAAACATTCCCAAATCT	T/G
A01_2868567	Affx-152048299	AX-147208176	2868567	A01	AACAAAAAAGCACAATTTGAGAGCAGAAGGAGGTG[A/C]GGACTTTGATGTCGATAAGCATACGAAGTAGTAAC	A/C
A01_2868574	Affx-152068038	AX-147208177	2868574	A01	AAGCACAATTTGAGAGCAGAAGGAGGTGTGGACTT[A/G]GATGTCGATAAGCATACGAAGTAGTAACTCACACT	A/G
A01_2872517	Affx-152043852	AX-147208178	2872517	A01	ATAGGAAAGTAGCATACAATTAGTCTAGTGTGTAG[A/G]CTCAGCTCTTCATTCACTGCTAATGCAATGTGCTT	A/G
A01_2873291	Affx-152062064	AX-147208179	2873291	A01	TTCCTTCTTATAGCAGATGCATGACGCTGAGCTTC[C/T]GGTCCAGATGTGGATAATGAACTCCGCTCAGAAAT	T/C
A01_2874822	Affx-152075473	AX-147208180	2874822	A01	TATGAAAGGATCGTAAAGGGAACTCGCTTATACCT[A/G]CTAAATTTGGGACGAATTATAAGTAGGGTTTCGGA	A/G
A01_2885350	Affx-152095985	AX-147265726	2885350	A01	ATCTTGAAAACTTGAAGCATAGGACACTTGTAAAG[C/G]AGGTTTATGATTAGAGTCGGATTGAAACATTCTAG	C/G
A01_2891227	Affx-152067864	AX-147208181	2891227	A01	CCTCACAAAATTTACCAATATAGCATACTCCCTAA[C/T]AGCCTTCCTATCCACACCATTCCTCACCAGCTGAG	T/C
A01_2896637	Affx-152102821	AX-147265727	2896637	A01	GATAAAAAATTACTCGTCATATAATGAGAATCTGG[A/T]TCCTGAAGCCCATAAAGGCGAGGTTGTTGCCTCAG	A/T
A01_2897162	Affx-152062361	AX-147208182	2897162	A01	TTTCCTATCTGATCCTCGTGTCTCTCTTGACTCTC[C/T]AGTTCAACAATTCCTTGAGGAGTCTTTCCCATCCT	T/C
A01_2897458	Affx-152034948	AX-147208183	2897458	A01	AGTATGATCCTCATGTCTCTCTTGTTCAACATTTC[C/T]ATGTGGAGTCTTTCGCATTAAATAATCATGTCTCT	T/C
A01_2897855	Affx-152064550	AX-147208184	2897855	A01	AGGGAGAGTGGGGGAGATGTCAGATTCCATTGTTC[C/T]ATTTGTCTGTCACTAGTATTAATTGATCCGGGTAG	T/C
A01_2900186	Affx-152069044	AX-147208185	2900186	A01	TTCACCTTTGTTGGAAGTAAATCATAGTTCTTATA[C/T]GAGCATCTCTTCCCAGTTTCTTCAAGCTTTTTTTT	T/C
A01_2904306	Affx-152048094	AX-147208186	2904306	A01	CCAGAAGACTTTTTTCCAGCGAGTTTAGGTACCTT[A/C]GTAGACAGTTTAGGTACATCAGCAATGCTTCTTTT	A/C
A01_2904664	Affx-152104249	AX-147265728	2904664	A01	ATTAGATTGTCCCAGGCCCTCGTTATTATACCCTC[A/T]TCTTCTATGTCTTCAAAAGCAATTGCTCTGATAAA	A/T
A01_2908644	Affx-152083074	AX-147208187	2908644	A01	AAACTCCTTATTCTTACTCAAGCTATCCCACGCAG[A/C]TTTCGCGGTTGCATCAGGATTCTTCTTTGCAAAAC	A/C
A01_2908699	Affx-152077918	AX-147208188	2908699	A01	TTCTTCTTTGCAAAACTCAGGAAGTAAACAGTTAC[C/T]AAAATACTCCTTACAATGTCCTCATAGCTCTTTCT	T/C
A01_2908993	Affx-152081703	AX-147208189	2908993	A01	TCATCTTCAAAGTGGTAATTCGAGACAGATAGTGG[A/C]TGAGACTCTGGCTCATCATCCGAAGACGCCATTGT	A/C
A01_2916416	Affx-152043139	AX-147208190	2916416	A01	AATGGCAAGGCACCAAAGAGGGTCAACATATTCAA[C/T]ATAAACAACGTCATTAATCAGCTGAAGATCAACAC	T/C
A01_2916651	Affx-152062226	AX-147208191	2916651	A01	TAAGCGTCGCTTCTAAGCATTGTGTACCTTGATGC[G/T]GAATCAATGAGGAATCCTCCGCGGCGATCGCTTGT	T/G
A01_2918962	Affx-152074561	AX-147208192	2918962	A01	AACCCATTGAAGTCAACGGGGCTTACATCGTGGTT[A/G]AGGCCGAAGCTTAAGACTCCAACATCCCTCGGCGA	A/G
A01_2919094	Affx-152098892	AX-147265729	2919094	A01	TAAGTTGATGGACCTTCCTCATATTCTAGTTTGTA[C/G]GTACATGCCTCATCATCATTTTCGTTCTTGCAAAT	C/G
A01_2919167	Affx-152047827	AX-147208193	2919167	A01	TCTTTTCAAGAAGCTTGCAAGTCTTGTCGTTACAC[A/C]GTAGCGATCTGTAAGTTTTGGACATGGAGGATTGG	A/C
A01_2919364	Affx-152081953	AX-147208194	2919364	A01	GACACATCATCGCCGTTCATTAAGTGTTGTGATAG[C/T]AGTGATGATCCTACTAATGATCTTGGCATGTTAAG	T/C
A01_2958711	Affx-152032499	AX-147208195	2958711	A01	CTGTTAGGGCACAGTGACTCATACACAAGAGACAA[G/T]CAAATGCAGGTGACCATTGCCTATAACCATTTTGG	T/G
A01_2980333	Affx-152097521	AX-147265730	2980333	A01	CAGACATTATTGATCTGAAATGCATATCCAGCTTC[C/G]GCAAAATATGACTTCACTAGTTCAAGAGATCTGAA	C/G
A01_2981087	Affx-152037094	AX-147208196	2981087	A01	TCGCTATTCGGGCCAATCGCAAAGGAAAATACACA[C/T]AAGGCATAAGCTGATTTATCATCATATGCCCTCAA	T/C
A01_2983579	Affx-152033571	AX-147208197	2983579	A01	AAGCGAACCACACACCAGTAGTAAAGTAGAGTGGA[A/G]TACTTGACTCCTTCGGAATTGGGAGTGGCTATGGT	A/G
A01_2983652	Affx-152037480	AX-147208198	2983652	A01	TGCCTGCAGCTGCAAGCAATGCTTTGCATCAGTTA[C/T]GAAAACAAAGAGAAGTGGCAACCGCACTCAAACTA	T/C
A01_2986560	Affx-152057362	AX-147208199	2986560	A01	CATTATTCAATGAAATTCCACGGGAAACTTCAGTT[A/C]CTTGGAATGCTATAATATCGTCTCTTGGGATTCAC	A/C
A01_2986676	Affx-152026855	AX-147208200	2986676	A01	GAAGGGGTAGAGCCAGATCATATCACATTCGTATC[A/G]TTGTTGTCGGCATGTAGTCATTCTGGTTTAGTGAA	A/G
A01_2986898	Affx-152027451	AX-147208201	2986898	A01	GCGTCGATCTGGGGGGCTCTTCTTAGTGCTTGTAG[A/G]ATACATGGAAATGTAGATTTGGGTACCTTTGCTTC	A/G
A01_2987131	Affx-152102454	AX-147265731	2987131	A01	CAATATAGTTGAAGTCTTCTACACTGGAAACCAAA[C/G]CCATCCTAAATGCACTGAGATATACGAGGAATTAA	C/G
A01_2987267	Affx-152074851	AX-147208202	2987267	A01	GTTGAGGATGACGAAAAAGAGCAGATTTTGATGAG[C/T]CATAGCGAGAGATTGGCAATGGCGTTTGGTATTAT	T/C
A01_2987417	Affx-152029162	AX-147208203	2987417	A01	ATATCCAGAATTACTGAGAGGGACATTATTATGAG[A/G]GATTCAAATCGCTTCCATCACTTCAAATGTGGGAT	A/G
A01_2997000	Affx-152045008	AX-147208204	2997000	A01	GTGAAGAACGAATTTGTAAAATTATAAACTAACCT[G/T]GGAGTGGTTCTCCATCCACAACTACCCATGGGACA	T/G
A01_2999408	Affx-152034503	AX-147208205	2999408	A01	GGCAATATCCTTTTGCAGCATCAGTTCAAAAAGCC[A/G]TAGTGACTCAGCCTCAAGACCATGCTGTGCGTAAC	A/G
A01_2999479	Affx-152037295	AX-147208206	2999479	A01	CTGCTATCATTGAATTCAGTGATACCGTGTTGTGT[C/T]CTGGCATAGTATCAAAAATCTTTCTCGCATCCTGA	T/C
A01_3000209	Affx-152050165	AX-147208207	3000209	A01	AACAGAAGCATAAGAATCAAACCCACCCATCACCA[C/T]GAAGCAATGTAGCTGCCTGATCAACCCCACACCAC	T/C
A01_3009264	Affx-152046536	AX-147208208	3009264	A01	GTGTCTCTGCCAACGCAACGAGGTTGTTCAGTTTG[C/T]GTAGGATGTTCAATTTTGCATCTTTTCTGGCATAC	T/C
A01_3009366	Affx-152100436	AX-147265732	3009366	A01	GGAGGTTTCTCCGGATTACATGTTCCTGATAATAA[C/G]TTTGTACCTGTCGCCATCCCTCCAAAAAATTAAAT	C/G
A01_3019488	Affx-152059377	AX-147208209	3019488	A01	ACACCTACTCCAAGTGGTCTCATGTAAGCATGTTG[A/G]GTATAGACTTGAGATTTGTCTGCAATCCTGTTGGT	A/G
A01_3028069	Affx-152046422	AX-147208210	3028069	A01	TGCTCCCCTCATTAGACCAGCCCACCAAATAATTA[C/T]CTGGAATAACCAAGATTAAGAAAATAACAAATAAT	T/C
A01_3028472	Affx-152057233	AX-147208211	3028472	A01	CAATATCTACTCAATATCTACCTTAATTTGGTCAT[C/T]CTCCACTTTTCAATGTCAAGTGCATCCATTCCCAC	T/C
A01_3032436	Affx-152045348	AX-147208212	3032436	A01	GTAAGAATGTGGGAACTTTTTCCTTTGGTGACTAA[C/T]AAGAGTATGCTTCCAGCTATGCATCCCTACCAAGG	T/C
A01_3032918	Affx-152067668	AX-147208213	3032918	A01	TATTTATCATTATTATTTGCTTTCTTCTCAAACTT[A/C]GAAGAAGTTATTGTAATAATAATGATTACACACAC	A/C
A01_3033014	Affx-152044837	AX-147208214	3033014	A01	TTCTTCTTGTTTGTTTGCGTATATCTAATCAAGAA[A/G]GGTAGCAAGCTATATATGTGTGATATATTATAAAG	A/G
A01_3034529	Affx-152079291	AX-147208215	3034529	A01	GTCTATGACTCAAGCTGAGCATACCACACTCCTTG[A/G]ATCTTAACATCCTTTGGAGCTTTGGCACCCAAATC	A/G
A01_3034571	Affx-152076258	AX-147208216	3034571	A01	ACATCCTTTGGAGCTTTGGCACCCAAATCAGTGTC[C/T]GATGGCTGAATGCTCTCAAACACACCAATAACCTC	T/C
A01_3034640	Affx-152078153	AX-147208217	3034640	A01	TCTCCAGTCTCTGGCTTGCTCTGCGTCACGCTCAA[C/T]GTGATCTTCCCTTTGGATGATGAAGCACTCTTGTT	T/C
A01_3034922	Affx-152052509	AX-147208218	3034922	A01	GGGAGCTGAACAGTCACTGCAGCATAGTCAATGCC[A/G]TCCTTCTCCTCAAATTTCACGGTTCCATCAGAGGA	A/G
A01_3035072	Affx-152069366	AX-147208219	3035072	A01	GAATTCTTGGTGACACCCTCTGCCTTGACAGTGAA[A/G]GAAGTCGGCTCAAGACAGAATTTCTTGGCATTGTA	A/G
A01_3035616	Affx-152058166	AX-147208220	3035616	A01	AGTCTGAAGAGAACAAGTGAGTTTGGAGCCAACGG[A/G]TTCCAAACCGAAGGCTTTTGAAAGGGAGTGAGTGG	A/G
A01_3035767	Affx-152058603	AX-147208221	3035767	A01	GCTGCCATTGTTTGTTGCTTCTATCTCTGTTGAAG[C/T]CTGTGTGTGTTTCGGTTTTTAGTGCTTTTGTGTGT	T/C
A01_3050197	Affx-152039626	AX-147208222	3050197	A01	GGACATGTGTAATACTTTCTATCCAGGTTGGCAAT[A/G]CTATTTGAGACTTGTAACGGAGCTCTTAAACCACA	A/G
A01_3067542	Affx-152046928	AX-147208223	3067542	A01	CAACTAGCACTATATCTAACTCACGCAGTTCCCGA[G/T]AACCGCACACTTCATTTTGTGTTGTTTTTTTGTTT	T/G
A01_3069430	Affx-152067148	AX-147208224	3069430	A01	GATACTTTTCTGTGGATTACAATCTCAAGGATCTT[G/T]CCAATGTTATTTGTAAGTAACTTTAAATATTAATT	T/G
A01_3071017	Affx-152031106	AX-147208225	3071017	A01	ATATGGCCTGTAGACGGAAACCTTTATCTACAACC[G/T]CATACCTCTTTGGTTGCTGATGCACATAAAGCGGG	T/G
A01_3072277	Affx-152077170	AX-147208226	3072277	A01	GTTAACACCACAGTCATTTCAAAATGTGGAGCAAG[C/T]GGAGATTTTCCCGGTTGCACCAACAAGGCATATGA	T/C
A01_3072442	Affx-152058975	AX-147208227	3072442	A01	GAGAGCACAACAGTTGCTCAAACACGGTTCGCTAG[G/T]CTTGCCAAGTCTATCCCAGAGATCAAATCTGGCAC	T/G
A01_3072477	Affx-152101850	AX-147265733	3072477	A01	TCTTGCCAAGTCTATTCCAGAGATCAAATCTGGCA[C/G]TGGCATATTTACCTTTAGCTTGACATGGGAAGATA	C/G
A01_3072506	Affx-152077593	AX-147208228	3072506	A01	CTGGCACTGGCATATTTACCTTTAGCTTGACATGG[A/G]AAGATATACAAACCTTGACCCGTAAGTCAAATAGT	A/G
A01_3095780	Affx-152064070	AX-147208229	3095780	A01	AAGGCAAGCGAGAAAGAAGTGAGGACTTCAAAATG[A/G]AGTACAAATATTCTCATATTGCCTCTATAGTACAG	A/G
A01_3097304	Affx-152077643	AX-147208230	3097304	A01	TTCCAATTCTTCACGCTCCAACACCAACCTTAACA[A/G]TCAAATTCCTCTCCTAAGATCGCAGCAGCAACAAC	A/G
A01_3097371	Affx-152052840	AX-147208231	3097371	A01	CAACAATCGCACCATCACTCTTTAAAGCCATGGCC[A/G]ATTCTCCCTTCTTACCTTCCTTGGACCGACGCCGA	A/G
A01_3102076	Affx-152071804	AX-147208232	3102076	A01	GGGCTACCACTAAATGCATACCATTCTACAAAACC[A/G]GTCTCTGGACATAATGTTCTTTTTGTTCGTCGTGA	A/G
A01_3102205	Affx-152028707	AX-147208233	3102205	A01	GCAGAAGTATTTGAATCCTTGAAGAGCTGGGTATC[C/T]AATTATAATGGTTGTAAAATCAACCTGGTCAATGG	T/C
A01_3102412	Affx-152068519	AX-147208234	3102412	A01	AGCCAATTCAGACGCCCACATTTTGCGTATATTGC[C/T]CGTTGGAAAGGGTTGGAGTATCATGCAATCAACCT	T/C
A01_3102466	Affx-152073229	AX-147208235	3102466	A01	TATCATGCAATCAACCTTGCAGGGTCGCATGCTGA[C/T]CCAGGAACTGTGATCAATGAGCTGGCCAATATAAT	T/C
A01_3105729	Affx-152049567	AX-147208236	3105729	A01	TTCCTCTCTGGTGCTGCTATTTTATCTTTCGGGGC[A/G]CACCTTTCTTATGTCAACGTTGCTCCCCAACAAGC	A/G
A01_3105887	Affx-152067926	AX-147208237	3105887	A01	TCAGAGTGGTTTGGTCAAAGACACAATTGGCAACT[C/T]CAGCTTTAACAAATAGAAGAAAAACACACTTCTTG	T/C
A01_3107557	Affx-152043998	AX-147208238	3107557	A01	CATCATGTGCCTTCAGAATTACTAGCTGAATTGGA[C/T]TCCATGGGTTTCACTTGCCTTCACTATGTTGCAAT	T/C
A01_3108571	Affx-152038550	AX-147208239	3108571	A01	CAGCTCAACTTGATCATTTACCACATGGTGATTTA[A/G]GAGATTCTTATGACCAATCAAGCCATCATCAATCA	A/G
A01_3108752	Affx-152079044	AX-147208240	3108752	A01	AATTGCAGCTCCTAGCATAAAGCATTTAAGAGATG[C/T]AAAGCTGAGACAAGTGTTTTCTGAGAGATTGGTAG	T/C
A01_3108888	Affx-152071669	AX-147208241	3108888	A01	GACATTATCTACAATGCCACATCGTCTGGCATAGT[C/T]GAGATTTTAAGGATATGTTTCCAGTTTTTTCCGGA	T/C
A01_3116014	Affx-152075204	AX-147208242	3116014	A01	CTCGGTTATATTACAGGTTAGAGAAGAGATCAAAC[A/G]ATGTTACGAACTCATAAACAGATTGGGTAGAGGAG	A/G
A01_3117095	Affx-152050652	AX-147208243	3117095	A01	AAGTTTCATCATTATGGAAGGTTTGTAACAGCAAC[C/T]CTGAGGCTTTGGCTTACCTGGTGGATTTCTACGGC	T/C
A01_3119898	Affx-152044121	AX-147208244	3119898	A01	CTCAAGGATGCAGACACAAGGGCTGCAAAAGACAA[C/T]AATGCCCTTGACGACGATGGGATCAAATCATGGGT	T/C
A01_3120188	Affx-152098086	AX-147265734	3120188	A01	CCATTGCAGCTCAAGAGAGAGCCATAGTGCGAAGT[C/G]CCATGACACTCGAATGGCCTCCCTTTTCATGGAGG	C/G
A01_3120434	Affx-152083716	AX-147208245	3120434	A01	TTGGATCACAGTGTCTCAGTCTTACACAATAGAAG[A/G]ATTGTTGAGGAACATGCTAGACCAGTTTTACAAAG	A/G
A01_3120706	Affx-152066524	AX-147208246	3120706	A01	GGAGCATGAATGTTGCTGAGTTTTGTAAGAGATCT[G/T]CCTTTGTTAATTTACACAACTTGCGACCTTTAAGT	T/G
A01_3121116	Affx-152071440	AX-147208247	3121116	A01	GAGAGACTCATTTGGCAGTGGATAGCAGAGGGATT[C/T]GTTAAACATGAGAAGGGAAAAACTCTGGAACAAGT	T/C
A01_3121444	Affx-152069201	AX-147208248	3121444	A01	ATGTTTTTAGAGTTGAAGAGTTGTCAGAAACCTTT[G/T]TGAAGAGCATTGTCAAAAAGTGCAGGCTGCTGAGA	T/G
A01_3121733	Affx-152062859	AX-147208249	3121733	A01	ATACCATCTAAACTTCAAAGTTGACTTTCGCATGT[C/T]GTGGGATTGGGAAAAGGGTGTTCAGATGAATGGTG	T/C
A01_3121948	Affx-152098092	AX-147265735	3121948	A01	TACATGTCTCGATACGTGAGATGCATCACTTGGAG[A/T]CGCTAGAAATAACTGCTATAGACGAAAATGAAGTC	A/T
A01_3121987	Affx-152043845	AX-147208250	3121987	A01	TAGAAATAACTGCTATAGACGAAAATGAAGTCATT[A/G]ATTTTCCTCTTGTGTCATCTGTGCCTCAACTTCAG	A/G
A01_3128327	Affx-152042078	AX-147208251	3128327	A01	CCTGAACAGCTTCCGCAGTATCTCGGAGTTGACTT[C/T]TCAAAATCTGGTTCTCCTTTTTCAACAATTTTGAT	T/C
A01_3128533	Affx-152060724	AX-147208252	3128533	A01	ACAACCAAGTCATTATATTTCTCTTGTAGCTCAGC[A/G]TAGTGCTCCACAATTCTAGCATGACCAGTGACTGC	A/G
A01_3128560	Affx-152028396	AX-147208253	3128560	A01	AGCTCAGCGTAGTGCTCCACAATTCTAGCATGACC[A/C]GTGACTGCTCTATTTAGTGCATCATCCAACTCTGC	A/C
A01_3128893	Affx-152081862	AX-147208254	3128893	A01	AGCTTGCTCCTTAGATTCTTAATTTCTTCAAGAAG[A/C]AATTCCTTCTCATTAGCATCAAAAGAGCTATCTTT	A/C
A01_3129479	Affx-152036323	AX-147208255	3129479	A01	ATTCTCCATCACTGGAAGGCTTATTCGGTATTGTT[C/T]GATCAGAAGATTCATCCTGGTCATTTTCTGGGCAT	T/C
A01_3129547	Affx-152047782	AX-147208256	3129547	A01	CATGCCATCAAGGTTAAGTGCTCAAATGAGAAGGA[A/G]GTTGTGGATTTGTTCAATGCTGAGTTCTTCTGGTG	A/G
A01_3129700	Affx-152101874	AX-147265736	3129700	A01	TGACACTCTTTAAATGATTTTCTTGACAAATCTTC[A/T]TCTAAATTTGAATTCTCTGCCACATTGTTCCAACG	A/T
A01_3129822	Affx-152096952	AX-147265737	3129822	A01	TTTTGGGGAATCAGACAACTTTGGTCCATCAAGTA[A/T]TGGAGATGGACTGCACGAATGGACTGATTTAATGC	A/T
A01_3129862	Affx-152045308	AX-147208257	3129862	A01	GATGGACTGCACGAATGGACTGATTTAATGCCTTC[G/T]GAAGTGTTTTCGATGCAATCAATGTTATCTGCTGA	T/G
A01_3130404	Affx-152033843	AX-147208258	3130404	A01	TCTAACGGATCTTACTCGTTGTCCAAATCTGAGTG[C/T]GCTGAGTGTTTCACTATTACTCCTACAATCAACAA	T/C
A01_3131708	Affx-152055063	AX-147208259	3131708	A01	ATATATTCCTCAATCAAATTCTCAATATACAGTGC[A/G]TTTTTTGAATCTTCCTTCACCTGCAATAGTTTTGA	A/G
A01_3167620	Affx-152066854	AX-147208260	3167620	A01	TGGCATGCTTGATGTATATATACACCAAGCTAGGG[A/C]CATTCAGAACATCTGCATATACCATAAGCAAGATG	A/C
A01_3167780	Affx-152080970	AX-147208261	3167780	A01	GAGAATCTAAGGGTTAGTGTTAGGACTATTGATTC[C/T]TCACTCAAATGTGAGATTTGGATGCTTAGCAGGGT	T/C
A01_3167915	Affx-152082317	AX-147208262	3167915	A01	GTTCAGGATGGGAAATTGGAGAAAGAGTTCTCTCT[G/T]TCTTCAACTGATTTGTTCCATTCTCCGGCCGGTTT	T/G
A01_3168221	Affx-152082936	AX-147208263	3168221	A01	CCCAGCAGTGTGTCAACAAATGGTGTCACCTCTCC[G/T]GTGCCTGCAAGCTCGGAATCATCTGAAGCTGCTGC	T/G
A01_3168312	Affx-152057155	AX-147208264	3168312	A01	GTCAGGAACAAATTTCCAGCACCAAAGATGCTAAA[A/C]ATGTGGATGCTATAGATGGTGAGAGTGATTCCTCA	A/C
A01_3168511	Affx-152094642	AX-147265738	3168511	A01	ATTGGCCAAAATGAAGCTTCCTATGGACATAAAAA[C/G]TGAGGCAACTAGTTCAGGGAATTCGAGCACTGAGG	C/G
A01_3168581	Affx-152095556	AX-147265739	3168581	A01	GAGAAGTTGCAGACACCGAAGAGTAACAACTCGCG[C/G]GTATTTTATGGTAGCAGGGCTTTCTTCTGAACTTC	C/G
A01_3170062	Affx-152053313	AX-147208265	3170062	A01	TAGTTCACTTTGCGATGAAGTTCGAGGAGGAGCCT[A/G]TGCTCATAATATCTCAGCCCCTGGATTTCCTGCTT	A/G
A01_3170143	Affx-152095942	AX-147265740	3170143	A01	ATTTCTTGTTCAATAATCTTTAGCCTGTGTAAGAC[A/T]GCTTCAACTCCTTTTGCAATTCCCCCAAAGCTTGG	A/T
A01_3170530	Affx-152064857	AX-147208266	3170530	A01	AAGTTTCGGACACATTCGGGCCTTATGATGCTTTC[A/G]GTCAAGGTGATCCCATGGCAAAGGCTTTGGATTGC	A/G
A01_3170578	Affx-152057907	AX-147208267	3170578	A01	CCATGGCAAAGGCTTTGGATTGCTGGAATTATAAG[C/T]TGCTGAATGACTCTTAAAGTTTCTGTCAAGTTTTT	T/C
A01_3170683	Affx-152037448	AX-147208268	3170683	A01	AATTGTCCTCCAAGCTCTACTCTTATGTAAATTCC[A/G]TTGATAATGATTGAGATGAGGTGCTTCTCAAGGCT	A/G
A01_3170701	Affx-152050911	AX-147208269	3170701	A01	ACTCTTATGTAAATTCCATTGATGATGATTGAGAT[A/G]AGGTGCTTCTCAAGGCTATAAGTTGCTCCATGTTG	A/G
A01_3170740	Affx-152031620	AX-147208270	3170740	A01	TGCTTCTCAAGGCTATAAGTTGCTCCATGTTGATT[A/G]TTTAGAGTCTTTACTCTGTTGTGAAGGTGCACCTG	A/G
A01_3171315	Affx-152066258	AX-147208271	3171315	A01	CCAGCTCCTTCCTGCTAATAAATCCATTGTTTTCT[A/G]AGGAGTATTGCTTCCTCACATTTAACTTTACAAGC	A/G
A01_3171365	Affx-152060035	AX-147208272	3171365	A01	CTCACATTTAACTTTACAAGCTGACCAAGTGCTTC[A/G]CCACAAAACCACTCACAATCTAATATTAGAAACCC	A/G
A01_3171451	Affx-152039832	AX-147208273	3171451	A01	AATCACCTCACCAATGTGATGAAGGCAAGTAGCAA[C/T]AGCTCTTCTCCTTGTTTCCACTTTCCCTTTGTTAT	T/C
A01_3171488	Affx-152031052	AX-147208274	3171488	A01	GCTCTTCTCCTTGTTTCCACTTTCCCTTTGTTATC[A/G]TTTCTAGACCGGATTCTCAAAGCCGGCACTTTCGC	A/G
A01_3171603	Affx-152034321	AX-147208275	3171603	A01	TGTAATTCTCAGTTCTCCAGTCTGATAAAATCTGT[A/G]TCAGATCATTGCAAAGTTGATAAACTCGCGGCACC	A/G
A01_3171689	Affx-152030183	AX-147208276	3171689	A01	TTGCTTGTCTTTCTGATGTAATGAGTGAGTTTACT[A/G]ACAGATGCAGAAGATCTTGCATCAACTGTGAATAT	A/G
A01_3171803	Affx-152070914	AX-147208277	3171803	A01	CTCTGAATTGAATTGACAGTATGCTGCAAATTATG[G/T]GACGGTTGATTGATCTTATCAAAGTGTGTGAGAAC	T/G
A01_3172080	Affx-152038644	AX-147208278	3172080	A01	CATGCTGCCCAGCAAGATTCCATACTGAAATCTTT[A/G]TGTCCTCATCCTTGAAAGTTTTTATCTTCATCCCT	A/G
A01_3172175	Affx-152059544	AX-147208279	3172175	A01	GGGTTTACTATTGTTCTGACTTGATCCAAGTAGGT[C/T]AATGCCGAAGCAGAGAAATTATGAGATATTGAATT	T/C
A01_3173065	Affx-152069907	AX-147208280	3173065	A01	TTTGCAGCCTTGTAGAGACAAGAGTTTCAAACTAG[C/T]ATTCTTCTCCAAACTCTTGAAGATTTTGACAAAGT	T/C
A01_3173724	Affx-152027429	AX-147208281	3173724	A01	CCAACCTATTTTTGTTCTGCCACCTCCAAAAGTAA[C/T]ACACTTCAAAGTAATGTTGGCTTGCCTTTGCAGGG	T/C
A01_3174335	Affx-152083094	AX-147208282	3174335	A01	CCCAAATCTGAAGCTCCTCCAAACTATGATTCACC[A/G]TGAGAGCAGAAGCAATTAGTCCAGCTCCAACTGCT	A/G
A01_3174753	Affx-152033234	AX-147208283	3174753	A01	GAAGGAAACACATTCAAGATTTAGGGAGTCGGATT[G/T]TAGTGATTGAAGTGCCCATTGTAGCTCTTTCATGT	T/G
A01_3187952	Affx-152046304	AX-147208284	3187952	A01	ATAACCCTCAGAAGTCTTTACAGGGTCGTCTGAAG[C/T]AATACCACCAAGACCATAACCAAAAGAGCCAGAAC	T/C
A01_3188661	Affx-152100856	AX-147265741	3188661	A01	ACGCCATATCCTCCTATTGGACTCATACTATAACC[C/G]TGAGCATAGTTGTTTAGATAGCTACTGGCCCTATT	C/G
A01_3188853	Affx-152027220	AX-147208285	3188853	A01	CGATCCACAGCTTCTTCCGAATCAAATGTGATGAA[A/G]CCAAAACCTCTTGGCCTTTGAGTATTGTGATCATA	A/G
A01_3188943	Affx-152033823	AX-147208286	3188943	A01	ATTGTACCGAACTGATCAAAATACTTCTTGAAATC[A/G]CTTTCTGTGATAGTTGATGGCAAACCTCCAACAAA	A/G
A01_3189828	Affx-152048710	AX-147208287	3189828	A01	GTGGTGCGATCTCTCATGATCACAGCCTCTATAAC[C/T]TCCCCATATTTTCCAAAATATTCCTTGAGACGTTC	T/C
A01_3197053	Affx-152074298	AX-147208288	3197053	A01	TTCCAGGATGCGAATAGCGAAATGATGTGGTCGTT[A/C]GAGAAGCCTCTTAGCAACATGATTTCGGAGTGAAG	A/C
A01_3203979	Affx-152075657	AX-147208289	3203979	A01	TTTCTTTAAAGTTATTGCACAAGTACCAGTGACAT[A/G]CATTAGATCAAAGAATCTCTCTTTAATAAAATCAT	A/G
A01_3235061	Affx-152029351	AX-147208290	3235061	A01	TATGCTCTATGCAGGGCTGCACCTGGAGGTAAAAC[G/T]ACTTATGTCGCTGCTCTTATGAAGAATACAGGTGT	T/G
A01_3236273	Affx-152076664	AX-147208291	3236273	A01	ATTTTCTGCCGACAGGTTATATCCAAGGATGAATC[A/G]GTTAAAACCTCCAAAAGCTTGGAAGACATACAGAA	A/G
A01_3239311	Affx-152079350	AX-147208292	3239311	A01	ATTAACGGCATAAAAGAAAATGGGAAAGTAACTTC[G/T]GGATCTGGACCGATAAAGAGGCAGAAAAGGAAATT	T/G
A01_3241177	Affx-152094760	AX-147265742	3241177	A01	ACACCATAACAAGAACTTTGAAATCTGAGTCTTCA[C/G]AATTAAGCTCATGAAAGAAAGGATCCTTGAGAAGC	C/G
A01_3241377	Affx-152030765	AX-147208293	3241377	A01	ACATTGTCACACTCACTATATGGAATCTCTATTGT[C/T]ACCATTTCTAACACACACATCCCAAATGAGTATAT	T/C
A01_3241420	Affx-152048574	AX-147208294	3241420	A01	CTAACACACACATCCCAAATGAGTATATGTCCACC[A/G]TTTCCGTGTACTTCTCCTCGTATAACTCCGGCGCC	A/G
A01_3242008	Affx-152040762	AX-147208295	3242008	A01	AGGTCTCTATGGATGATGCAAGGATGATGAGTATG[C/T]AAATAATTCAAACCTTCAAGAATCTGCTTAGACCA	T/C
A01_3242195	Affx-152101182	AX-147265743	3242195	A01	AGGCGAAAAGCGAAATGATGTGTTCATTGGAAATG[C/G]TTTTGAGCAATGTGACTTCAGAGTAAAGCCTATCC	C/G
A01_3258316	Affx-152098907	AX-147265744	3258316	A01	TTTGTAAAGCTCCATCGTACAAAGTAACTGTTGAA[C/G]ATCTTTTTATTCCATTGGTGGAGCAAATAATTAGA	C/G
A01_3258372	Affx-152052580	AX-147208296	3258372	A01	GAGCAAATAATTAGAGCTTCTGATAAAACTTCTTG[A/G]GTCCCTTTCTTCACCATTGGAAATTGGAAATGGAG	A/G
A01_3259750	Affx-152035470	AX-147208297	3259750	A01	AATACCAGTACTGTTGTGAAGAACCTCTTGTTCAT[C/T]CATCAGTATGTTTATTTCAAGAACATCTAAATCCT	T/C
A01_3259862	Affx-152066549	AX-147208298	3259862	A01	TTCAGGTGGGCCTTATGGTAATATTCAATATTACC[A/G]ACCTTATTACTCTCCTCAATGGTAAATCACTTGTC	A/G
A01_3263392	Affx-152102234	AX-147265745	3263392	A01	GTTTAGAGTTGGATGGAGTCAGTAGGCAAAAGTAA[A/T]AGGGAAATAGTTGTGGTGGTGACGATGTTTCTTTC	A/T
A01_3263534	Affx-152098921	AX-147265746	3263534	A01	TGAGTGAAGCAATTAAGAATGCTCCAAAGTTGAGT[C/G]AAAGTGTTTACACCATTCATGTTCGAGCTGGTACT	C/G
A01_3266391	Affx-152101582	AX-147265747	3266391	A01	TATTCATGGAGAAGGGTTCATGGCGGAAAGCATAG[C/G]ATTTGTGAACTCAGCGGGTCTAAAAGCAAGCGGAG	C/G
A01_3266482	Affx-152074076	AX-147208299	3266482	A01	GCAAACAACACCGTCTTCTACCGATGTTCCATCGA[C/T]GGTTACCAGGACACTCTATGGGCAGTTTCCGGCCG	T/C
A01_3280783	Affx-152077102	AX-147208300	3280783	A01	GAGCCAGGAAAGCTGATTCGTGAACGCTATAGAAC[A/G]GCATCTCAAGTGGTCCAGAATCAAGTTAGGAGTTT	A/G
A01_3281862	Affx-152058800	AX-147208301	3281862	A01	CATGAAGATATTGTGAATATCGTTCATAGAATGTA[C/T]GAAAAAGATGGCATACCTAAGGATGAAGTAATAAG	T/C
A01_3286718	Affx-152072849	AX-147208302	3286718	A01	CAGGGCCATACCACAAACATAGATATCTGTGTAGA[C/T]GATCCAACAGCAACTCCAATGGTGATATCCTGCAG	T/C
A01_3290221	Affx-152102737	AX-147265748	3290221	A01	CCAAGAACTAGGAGCATATTCGACAAGATTGAGCC[C/G]AGTAACGATTGTTGAACAACCCTAATCATGTCGTT	C/G
A01_3290700	Affx-152096342	AX-147265749	3290700	A01	AAAAGATTTGAAGTAATATACCTGTTGGTCCCGTG[A/T]AGAATGCAAGTTGCCTACGTAAGAGTAAATAGGCG	A/T
A01_3317563	Affx-152041474	AX-147208303	3317563	A01	CGTCATAGTGAGAAGCTAGTTGAAGAGAGATCGAC[A/G]AGTAGATGAAAATCCTATATTCTAAGTGAATCTAA	A/G
A01_3326187	Affx-152034288	AX-147208304	3326187	A01	ATTCAAATACACAAAGCCATTAGATCCTATATTTC[A/G]AAAAGTTCAAACCAAAATACAAAATGATCAACGAT	A/G
A01_3326260	Affx-152043178	AX-147208305	3326260	A01	TGGCTATTTTTTAAAAATGCTATAGGAATCATTGA[A/G]TGTACTCATATTCCATGTGTGTTTAGCTAAAATGA	A/G
A01_3326621	Affx-152080735	AX-147208306	3326621	A01	CACCAGTTGGATATATTGGTCCATATAGATATGAA[C/T]GCTATCATCTTCCAAATTTTGGACGTTCATCTGGA	T/C
A01_3326660	Affx-152031136	AX-147208307	3326660	A01	ATCATCTTCCAAATTTTGGACGTTCATCTGGATTT[A/G]CAAATGGTAATGAAGTGTTTAAGGTGAAGTTCAAA	A/G
A01_3329865	Affx-152079893	AX-147208308	3329865	A01	ATGTATTGCATAAATGAGAACAGATTTAGCTGAAC[A/G]CAATATTTTACAACTATTGATACATACAAATTAAA	A/G
A01_3329980	Affx-152097039	AX-147265750	3329980	A01	CAGCGTTTAAAATGACAAGCTATTTAGACAGAACA[C/G]AGTCACAGCCTCACAGGAACACAAGCTACTAACAC	C/G
A01_3330057	Affx-152056558	AX-147208309	3330057	A01	GAGAGATCCAATGTTACAAGTCAACTGCGTTTCAC[C/T]CTCTGACAGAACCTTCAAAAACACACACACAAAAA	T/C
A01_3331989	Affx-152103287	AX-147265751	3331989	A01	TCTAAGCTTCATCAAACAGGGCATGGTTCTGTGAC[A/T]TCTGCTGCTGTATCTACTACATTTCCTGTAACCAC	A/T
A01_3332034	Affx-152038796	AX-147208310	3332034	A01	GTATCTACTACATTTCCTGTAACCACTGTATGCTT[C/T]AATACCAGTACTGTTGATGACAGAACATCGAGCTT	T/C
A01_3332434	Affx-152102446	AX-147265752	3332434	A01	TTGTACTATGAACTTATTTTTAAGGTTAATGCGGA[C/G]TTCAACAACCATGTAAATGAAAAATCTACTCAAAT	C/G
A01_3332530	Affx-152076574	AX-147208311	3332530	A01	TTCCCCTCGTCACCATCAGTTAAAAGTGAGATAGC[A/G]GTAACTTCAAATGAATTAAGTCTATCATCACCTGT	A/G
A01_3333441	Affx-152067367	AX-147208312	3333441	A01	TGAGGTTGATATATTGGATGATGGATACCGTTGGC[A/G]TAAGTATGGGCAGAAGGTTGTGAGAGGCAATCCAA	A/G
A01_3335170	Affx-152077134	AX-147208313	3335170	A01	ATGACATGGCAGGACAAGCTGCATCCATTGGACAG[A/G]CAAGAATTAGGCCAGAAGAAAGCGATACGATTAGC	A/G
A01_3335370	Affx-152031550	AX-147208314	3335370	A01	ACCTCAGCTCCAGTATACTTCGGTGTTCTAAATAA[C/T]GGTTCAATTCCATCATATGGTTCTAGAGAAAATCT	T/C
A01_3335412	Affx-152075155	AX-147208315	3335412	A01	ATTCCATCATATGGTTCTAGAGAAAATCTGAGTGA[G/T]AGTACATCTTTGAACCACTCTACTTATCCCTGCCC	T/G
A01_3335472	Affx-152101648	AX-147265753	3335472	A01	TATCCCTGCCCGCAGAACATGGGAAGAATACTAAC[C/G]GGTCCGTAGTATTGTTAAATTACTAAAAAAGAACA	C/G
A01_3339800	Affx-152039568	AX-147208316	3339800	A01	ATTATGTGAACATGACTTTCCTCCTTCATAGCTTC[A/G]GCAATTGCTCCATTCGCCGACATATACCCAAACTT	A/G
A01_3340310	Affx-152054912	AX-147208317	3340310	A01	TGTGTCAAGCAAGAATTTATCTCCGGCGAGCCATT[A/C]GTAGTTTCGAGAGAATGTTGTGGCCTCAAGACATG	A/C
A01_3340615	Affx-152095814	AX-147265754	3340615	A01	GAACCTGCCAGAGCCATAGGGAAGTTCATGTTCTT[C/G]AGATGTTTGCATCGAAAAACAACCGATCCTTCGAA	C/G
A01_3362064	Affx-152070874	AX-147208318	3362064	A01	GTTTCTGGTTCAACAAAGGTCACAAATCCAAACAT[C/T]CTTCTCTGTTGGCATGGAATCCTTACATCTTCAAC	T/C
A01_3362240	Affx-152034555	AX-147208319	3362240	A01	ATTTACTTGAAGTAGTTTGAAACATCTTCCTCTGT[A/G]AAAGTGCTATCAGCTGGAAATGTCAAATATATTTG	A/G
A01_3362317	Affx-152035170	AX-147208320	3362317	A01	CGCACTAATATTTTGACCAAACTCTCCCTTTCCTA[C/T]GTATTTTGGAGCATCTTCTGCCAAAACCACTGCGT	T/C
A01_3363559	Affx-152099284	AX-147265755	3363559	A01	TTCTCATAGTACGCCATTGGAAGCGAAGCAATCGA[A/T]ATCGGGCTTCCTTTTCTTGATTTCAACAGCTCCAC	A/T
A01_3363883	Affx-152072647	AX-147208321	3363883	A01	ATTCTTGTTTCGAATATTTCGAACTGCTTCTGAAG[C/T]TCCGAGAAAGAGTGATGATCCCAAGAAGGAGAGGA	T/C
A01_3374701	Affx-152045856	AX-147208322	3374701	A01	AGATCCTTGGCCACAATAACCGTTCAATTGATTCT[G/T]CCAATTTCTCTCTTCAAATGGCTTCAGCTTATTGC	T/G
A01_3374809	Affx-152036015	AX-147208323	3374809	A01	CTCAAATGGGTGCAAACGGTGCTGCGCAATTGCTT[A/C]TGAATTTGTTGCCTCATTCTGATGGGATGTTTCTG	A/C
A01_3375936	Affx-152081348	AX-147208324	3375936	A01	ATAGTGTATCTCATATAATTGATGTTCCTTCATTC[A/C]GAAGCATGCAGAATCGGCTGGCTCAACTTCGTGAA	A/C
A01_3378282	Affx-152044461	AX-147208325	3378282	A01	TTCAAACATTGTTGGATCCTGTGGAATAATGCTTA[A/G]TTTGGATCTTAAATCATGAATTCCAATTGAAGATA	A/G
A01_3380180	Affx-152099450	AX-147265756	3380180	A01	ACATATGCAATTTATTGAAGAGTATGGTTGCAGTC[A/T]CATATCCAGATATCACAGTAAGCATTGATCTGACA	A/T
A01_3380267	Affx-152055217	AX-147208326	3380267	A01	TTCCAATTGCTAAAGCAGCATAGACAGCCATAAGC[A/G]TAACACTTCCAACAGCAGCTTCTGCAGTTGCAGAA	A/G
A01_3380515	Affx-152101479	AX-147265757	3380515	A01	CTTTTATCAACTATTTCATCTGGTTTACCATTTTG[A/T]TCATCAATGTTTTCCAAGTCTTGCTCTCCAAAAGA	A/T
A01_3382035	Affx-152044512	AX-147208327	3382035	A01	TATCTCCTCAGCCTTCCTAAGCTGAATGATCTTCT[C/T]TAAGAACTTCATCTCCCAAGCTTGCAGTTTCAGAA	T/C
A01_3382285	Affx-152071789	AX-147208328	3382285	A01	GCCAAAGCAACTTGCAAAACAGCCACCCATGGATC[A/G]TGCATGTACCAACAAAATTCACCAACCCTTGAAGC	A/G
A01_3382405	Affx-152030885	AX-147208329	3382405	A01	GATTTACACGAAAGCTTCAAACCTTTAGCATAGAT[A/C]GTCCCCACCAACATTGATTGTATCCTAACCCCAAT	A/C
A01_3382726	Affx-152046279	AX-147208330	3382726	A01	TTCCCATCATCACCACATTGTGACTCAAGCTTGTC[C/T]CTAAGATTTGGAAAAGCCCCATAGGCACTATCATT	T/C
A01_3383162	Affx-152050956	AX-147208331	3383162	A01	CCCAGCAACAAATCCTCAAGAAACTTGAGGGGAAA[G/T]GTCCCCAAGAACCGGAGCTTCCAAATTGCAAATAA	T/G
A01_3383423	Affx-152057658	AX-147208332	3383423	A01	TACGTAATCGAATTCTTTCATTGTTTTCTCTATGG[C/T]TCACATTCGCATGAACTTTCTCCCATATCCATGAC	T/C
A01_3383460	Affx-152100022	AX-147265758	3383460	A01	CACATTCGCATGAACTTTCTCCCATATCCATGACA[C/G]AAGCAGCGCAATTAACAGAATTAGGTTCAACGAAG	C/G
A01_3383532	Affx-152096743	AX-147265759	3383532	A01	AGATACATAACGCGTGAAAAGCGGTTGGAGGAGAA[A/T]ATCATCAACAGTTGCAAGGTGCATGATTATGGAGG	A/T
A01_3397429	Affx-152104304	AX-147265760	3397429	A01	ATTAAGTTAGGATCAAATTTTCATGTACCTCAATG[A/T]GAGAGTTATTGCTTCTTCCCTTATGCAATGCATGT	A/T
A01_3407861	Affx-152074284	AX-147208333	3407861	A01	GAAGAAAGAGGTGATTGTGATGAAATTGAAGGACG[A/G]GAAGAGAACGAGGATGCAGAAGACGAAGAAGAAAT	A/G
A01_3408198	Affx-152081740	AX-147208334	3408198	A01	ATGATGACAGGCAAAAGGCAGAAAAGTGGGTTTGA[A/G]AGGGCTCCACAGTGCTTCAGGTTTGTGTGATTTCA	A/G
A01_3408805	Affx-152096407	AX-147265761	3408805	A01	AGAAGTTGGCAAATGGATCCTATTCTACTTTGGAG[C/G]AATTTGAGGTGCATAAGAACTTTTCTTGATTGTTT	C/G
A01_3409539	Affx-152032046	AX-147208335	3409539	A01	GGAAAAAGTTTGAGAAGTTAAGGATAGCCTTTGAA[C/T]GCTCTCAGGCTGAGCTGAAACCAGAACAAAAATCA	T/C
A01_3410597	Affx-152101110	AX-147265762	3410597	A01	GCAGGGATAAGGCCCAATACTTCTGCTGACCTTGA[C/G]AATCTTGATAATCAGAAACAGAGTGTCCAATCAAA	C/G
A01_3410790	Affx-152061534	AX-147208336	3410790	A01	CTAAGCCCAGAGAAATGGTATCAAGGAACTTGAAT[A/G]CTGCTCCATCTGTATTGTTCAAACAGCCGGACACT	A/G
A01_3416272	Affx-152039437	AX-147208337	3416272	A01	AAATCTTGATGTGAATTCTATCACTAAATTCCAAA[A/G]TAGGATTCCGAACAACTTTTCCTCCCTTGATTTTT	A/G
A01_3417153	Affx-152062809	AX-147208338	3417153	A01	AAGCAATTAAGATTGGTATTTTTTAAACTACATGT[C/T]GTGTAAATTTCATGGATTTGTATTCATTCCATGTC	T/C
A01_3426995	Affx-152082394	AX-147208339	3426995	A01	TATACCTTTGTTATAGATTGTTTAACATCAATTGA[C/T]GTTTGAGTTGACCATTGATCCAAAGTCTTTATAAA	T/C
A01_3432772	Affx-152067915	AX-147208340	3432772	A01	GTTCTGAATAAGTTAGTACATACCTCTGGATTCTC[G/T]TTGTGATGAAAGGGTGAATGTCCAAAGAATAACTT	T/G
A01_3433039	Affx-152056953	AX-147208341	3433039	A01	TTTAGAAGATTTAATTGCACTTGTATTTATAACTT[A/G]TAAGTGAAAAAATATGGACCAACATACATGTGCTA	A/G
A01_3436202	Affx-152028196	AX-147208342	3436202	A01	GAGATGAACTTAGATTTTGTTTTAAGAGCACCTAA[A/G]AAGCCCACAATCATTGCAATTTGCAGCACTCTGAT	A/G
A01_3438110	Affx-152096161	AX-147265763	3438110	A01	AGCGGAATGGTGAATATCCTAGAAGCCTTAAGTGG[A/T]ATCAGTGTCTCCTCTTTGCGAGTGACAGCAGTTCA	A/T
A01_3438230	Affx-152038664	AX-147208343	3438230	A01	GAGCATCAAAGCTCGCTCGGATTCTCACAATCACA[A/G]TCACAATCACAATCATTTGAGGACATGGAAACGAT	A/G
A01_3438818	Affx-152047145	AX-147208344	3438818	A01	AGGATTATGGGAGTGAACAATAAGGATACAATAAA[A/G]TATGAAGAGAGATATGTGGAAAGTGATGATGATAT	A/G
A01_3438883	Affx-152064805	AX-147208345	3438883	A01	TGATATCCCTAGAGTGGTTAATGAATTTGATCAAA[A/G]GCGTTATGATTTATATGTTTTGGGACAAGGGAAAG	A/G
A01_3439011	Affx-152095327	AX-147265764	3439011	A01	GTGTTATTGGGGACTTAGTGGCATCAAATAGCTTT[C/G]GTTCCTACTCTTCTGTGCTTGTTGTACAGCAATAT	C/G
A01_3441562	Affx-152100072	AX-147265765	3441562	A01	GAAAAACTGCATATTCAATTGTTTAGGCCCTCCTT[C/G]TCGAAGCTCTGTATACTCTGGACCTGAAACAACAT	C/G
A01_3441680	Affx-152060309	AX-147208346	3441680	A01	ACATTGGTGTACCTCCCATCTGGACCTTTCTTTAG[C/T]TTCTTGAGAGCATTCTCAACAGCGATCTTCCGAGC	T/C
A01_3441731	Affx-152035002	AX-147208347	3441731	A01	TCAACAGCGATCTTCCGAGCTTGCTTTCCTGGTGA[C/T]AACTCTTCCGGTTCTTGTTCGGCTTTCAACATCTC	T/C
A01_3441866	Affx-152069197	AX-147208348	3441866	A01	TTTTCATTTGGATAAGCTTCTGTAGGAATGTCATC[A/G]TCACTATCCATTTCATCACCAGTCCACAGCGTCTT	A/G
A01_3441950	Affx-152036510	AX-147208349	3441950	A01	TCAGACCAAACACTTCTTAACTCATCACTGTCATC[A/G]GCATCGATCAGATCTGCGTGTTCTTTAGCTTGCTG	A/G
A01_3442022	Affx-152081749	AX-147208350	3442022	A01	CTTGCCTTCCTAATCTCTTTATCAAGATGACTCTT[C/T]GAGTCATTTTCTTCATCAGTTTCATCTTCGCTTCC	T/C
A01_3443162	Affx-152034474	AX-147208351	3443162	A01	GATTGTGAATCTAACCTTGAAAATTCATCACATAG[A/C]CATTACTAAAACAACCTTTTAAAACACCTGGAGCT	A/C
A01_3443441	Affx-152065232	AX-147208352	3443441	A01	CCATCGGAACAAACTAACTGCTCTAACGCATTACC[A/G]CCTCTTTTTCCAAGTTCTTAATAATGCTTCTCCTG	A/G
A01_3445374	Affx-152045407	AX-147208353	3445374	A01	TATTTCTTATGCACACGCTTGTCACTTACTTTGGT[G/T]AAGAGTTCGAACCAAAAGAGTGTCTGGCTCAGTTC	T/G
A01_3451358	Affx-152060985	AX-147208354	3451358	A01	TCCTCCAATAACCCACACTTTTCAGCTTCCAATTC[A/G]ATGTTCCTTTTCTTAAGATCATCAACAACACATCT	A/G
A01_3451436	Affx-152056901	AX-147208355	3451436	A01	TCCCATTTCTTCTTCTCTTCCAAGAGCTCAGACTT[C/T]TCAAATTCCAACTGCATGTTCCTATCCCTAAGAGA	T/C
A01_3451647	Affx-152100570	AX-147265766	3451647	A01	CCTTGAGCTGCGATTCGAGGTTCAACTTATCCAAG[C/G]TGTGGATACTGTCTTTCACTTTGAGGGACGCAATT	C/G
A01_3454654	Affx-152058184	AX-147208356	3454654	A01	TGCTGCAAACCACTCAGTTGCCTCACAACACGATC[C/T]ACTTGATGCCACTCTACAATCGAAAAGCACAACAG	T/C
A01_3454720	Affx-152044857	AX-147208357	3454720	A01	AACAGTGGACAGACGGCATTCCATGACTCCTCACC[C/T]TCAAACACAATCGGTGGCAGAATATGCTGGATATC	T/C
A01_3454933	Affx-152071712	AX-147208358	3454933	A01	CGAAGTCTAAACTCTTCAGAGTCATTGCGCTGCTC[A/G]TAACCAACCCACCTGCAATGTAATGAGCCATCAAG	A/G
A01_3456842	Affx-152058050	AX-147208359	3456842	A01	CATTTCTTTTTCTCTTCCAATAATCCGCACTTCTC[A/G]GCTTCCAATTCAATGATCCTCTTCATAAGATCCTC	A/G
A01_3456883	Affx-152056416	AX-147208360	3456883	A01	CAATTCAATGATCCTCTTCATAAGATCCTCAACAA[A/C]ACCTCTCTGATCATCCCATTTCTTCTTCTCTTCTA	A/C
A01_3456978	Affx-152103403	AX-147265767	3456978	A01	ACTGCATGTTCCTATCCCTAAGAGACTCACTCACA[A/T]CCTTTTCTTTCTCCAATTCGTCCTTCATCTCCAAA	A/T
A01_3457073	Affx-152083264	AX-147208361	3457073	A01	CTCGAATCAGAACCGACATTCTCCTCTTTCTTAAC[A/C]TTTGCTCCTCCATTTCTGAACTCCCTGAGATGTGA	A/C
A01_3460680	Affx-152042950	AX-147208362	3460680	A01	CATGTCAAGATCTTCATGCTTCTCGCCATTTGGAA[G/T]CTTCCAATCAAAATGAAAAAGCAAATTTGCAAGTA	T/G
A01_3460850	Affx-152096561	AX-147265768	3460850	A01	AACCATCAATGAACCTTTCTGGATCAAACTTCTCA[C/G]CTTCCTTCCAGTATCTTGGGTCCCTCCCAATTCCC	C/G
A01_3461937	Affx-152073103	AX-147208363	3461937	A01	ATAACATTGTCAGATAGAGGGTGCTCAAGGTTGCT[A/C]TGCTTCTGAAGCTTTAATAAGACATCAACAATATC	A/C
A01_3461985	Affx-152065826	AX-147208364	3461985	A01	TTTAATAAGACATCAACAATATCCTCCGTTGACTT[C/T]TCATTCATTTCCTTTCTTTCCTTGTGATTTCTCAC	T/C
A01_3462178	Affx-152045592	AX-147208365	3462178	A01	CTTTCAACACATCCTTCATAACTTGTATGAACGCT[G/T]CTTGATCCGTTGACTTTTCCCCAAAGGCCACTCTT	T/G
A01_3462248	Affx-152036170	AX-147208366	3462248	A01	TGATGTTAATCCATATGACACAGAATATATAACTT[C/T]GCTGAAATTAATGATAGACCCATGATTGGAACTTA	T/C
A01_3462773	Affx-152060752	AX-147208367	3462773	A01	GGACAAGGTTGAATTTGAAGAAAGATAGTGGAGAA[C/T]AAACTCCATGATTGGAAAGGAAGAATAGCTTTTGG	T/C
A01_3466095	Affx-152073517	AX-147208368	3466095	A01	CCTGGGCACATTCTTCTTCCAGCACCAAAAGGAAT[G/T]AGTTCCAAGTTGTTTCCTATGTAATCAATAGTGCT	T/G
A01_3466473	Affx-152073371	AX-147208369	3466473	A01	GCCCACAATACGGTTGTAGCTGATGTCTCTGTTCC[G/T]GCTGCAAAAATGTCCTACAACCATAGATCAAGTTA	T/G
A01_3468954	Affx-152069481	AX-147208370	3468954	A01	TACTATCATCTGTTAATTGAAACTCTTGCTGATTA[C/T]TACTATCCTGGAATTTCAAGAGCACATCTAAGAGG	T/C
A01_3469112	Affx-152073495	AX-147208371	3469112	A01	GCTTCTCGGTGCAATTTCTCAAGCTTGGGCTTCAA[C/T]CCAGAGACATATTGAAGCCATGTAATAGAAGGGTA	T/C
A01_3469722	Affx-152100209	AX-147265769	3469722	A01	TATTGTTGAGAACACTTGTTTGGAAAGATTGATAG[C/G]CGACCCTTCTTTTGAAGCAATCAATTTGATGAGAT	C/G
A01_3469765	Affx-152038216	AX-147208372	3469765	A01	TCTTTTGAAGCAATCAATTTGATGAGATTGTTGAG[C/T]TCTTCAACTCTGATTGGTTGGAAAGATTGGACACG	T/C
A01_3469990	Affx-152050736	AX-147208373	3469990	A01	AACTCCTTGGCATATTCAGGTGAAGATACCACTAT[A/G]GTTGAAACTTCACCTAGCTTAAGATGCATCAAGGG	A/G
A01_3478066	Affx-152062193	AX-147208374	3478066	A01	TTCTGCACCACATAGAAAACTAAGAGACTTAGCAC[A/G]AAAATATGGACCTTTAATGCATCTTCAACTTGGTG	A/G
A01_3478519	Affx-152046510	AX-147208375	3478519	A01	AGGTTTTGAAGCTGGCTGGAGGTTTTTACATTGGA[G/T]ACTTGTTTCCATCGGCTAAATGGATTCAGAACCTC	T/G
A01_3480363	Affx-152047051	AX-147208376	3480363	A01	AACTATGGTGTTGCAAGTGTTGAGTTAATCCTTGC[A/G]TTGCTGTTGTATCACTTTGATTGGAAGCTTCCTAG	A/G
A01_3493539	Affx-152042797	AX-147208377	3493539	A01	GTTTGTTGAAAAACAGAAACATCAGCCATTTCCCT[C/T]TTCCTCAGAGCAAGAATCTGACCGTCAGTTATACT	T/C
A01_3493658	Affx-152040757	AX-147208378	3493658	A01	ATTCCAGTTCTTAATCAGCCCTTGTCTTCCAACCG[C/T]TACTATGTTATATGGAGGAAAGGAAAGCATCAAGG	T/C
A01_3494770	Affx-152098606	AX-147265770	3494770	A01	TTGGCCTAAATCAATTGTTGCGCGGTCAATTACCG[C/G]CATTTGATTTCCCATTGTCTAATGATAGTTCTGGT	C/G
A01_3494869	Affx-152064626	AX-147208379	3494869	A01	CATTTATGTTTGTGAAGGAAGGAATGGAACTCAAG[A/G]ACCAAATGAAAAGATCCGTGTTTTACACATTGACA	A/G
A01_3495291	Affx-152073959	AX-147208380	3495291	A01	TTGAAGAGAATGGATGGAAGCTTTGTGTTAACTTA[C/T]GGTTTCAGACACACTCATCAAATTATGTGTAAATG	T/C
A01_3505719	Affx-152039499	AX-147208381	3505719	A01	AGGGAGGCATGTACAAGCTCAACGGAAGAGGATAT[A/G]GGAACTACTTGTTTATGCTGCAATTCTGTGAAAAA	A/G
A01_3505849	Affx-152053927	AX-147208382	3505849	A01	AGCGTTCTGGTTTCCATGCAAAGTCTGTTGCTTCT[A/G]ATGGGATCCCTCCTTCATTCTTAAGGACGAAAGGT	A/G
A01_3505889	Affx-152060913	AX-147208383	3505889	A01	GATCCCTCCTTCATTCTTAAGGACGAAAGGTTGGA[A/C]TGTTGAAGCTTCTACACCCAAGAATTACAATTTGG	A/C
A01_3505995	Affx-152059909	AX-147208384	3505995	A01	CAATTACCGGCATTTGATTTCCCATTGTCTAATGA[G/T]AGTTCTGGTTCTGTGGTTATTGGGAATTGGTACTG	T/G
A01_3506440	Affx-152030524	AX-147208385	3506440	A01	GAGGGGCTATTAAATGGGAAAATTTTGGGTGTTAT[A/G]TGCTTGTGGAAAGCTTTGTTTTGAAGAGAATGGAT	A/G
A01_3515413	Affx-152062138	AX-147208386	3515413	A01	ACTGTTGAAGCTTCTACACCCAGGAATTACAATTT[A/G]GAAGAAGCTCTTGGCCTAAATCAATTGTTGCGCAG	A/G
A01_3524995	Affx-152100421	AX-147265771	3524995	A01	GCAGCAAGAAAAGTAATATCAGTGGTGGCGGTAAA[A/T]TTTGGAAGATTGGGAAGCTGTTTAGGAAGAATAAT	A/T
A01_3525579	Affx-152045379	AX-147208387	3525579	A01	CTCGATTATTCATCAGAATCAAGAGCAGAGTTGTT[C/T]CCTCCTTCAAAGATGATGATGAGTGATAATTTTAA	T/C
A01_3536825	Affx-152084308	AX-147208388	3536825	A01	GTTGAGTGCTCCATGTTTGCTGCACTTACTGGTTT[A/G]GTTTACTTCTTGAGCAACTCTCTTGCTATTGAGGT	A/G
A01_3546878	Affx-152036150	AX-147208389	3546878	A01	GTCCATAGTGAAGCTAGGAATCTTATCAAGCCTAA[C/T]GGGATTATCTTTTCCTCCAATCAATTTAGCAGGAT	T/C
A01_3547461	Affx-152037447	AX-147208390	3547461	A01	TTGAGATTCAAGCTGGATAATTTGTTGGAAAGATG[A/G]TTGGATAACGCGCTTTCTAAAGACTTGTGGCACAA	A/G
A01_3547634	Affx-152103632	AX-147265772	3547634	A01	TTCATCATGAACACGATCGTCAACATCAACCTTAG[C/G]CTCAGACTCTTCAATAACCGTGCGTGTATGCAGGG	C/G
A01_3547746	Affx-152039808	AX-147208391	3547746	A01	CGGCAGAATTTGAGGTAGTTATAGGAACAATCATC[A/G]GTTTGGGACCCGTTTGGCTTCCGAGAAAAAGGGGA	A/G
A01_3569411	Affx-152055519	AX-147208392	3569411	A01	TAAACCCTTCAATTTCTCATCAGCCTCTTTATACG[A/G]AACGGCATACCGATTCTCGGCCACTCTATTCTTCT	A/G
A01_3574490	Affx-152043508	AX-147208393	3574490	A01	TCAAAGCCTACACCTCTTCTGTCACGAGTTATGAT[A/G]CTCTTTTGGAAGAAGGATCTCTTAGCTTTCCTGTT	A/G
A01_3574583	Affx-152054267	AX-147208394	3574583	A01	CCAATGGCGATATGATCCTTTTTGCGAGTTTCAAA[C/T]TCCCGGAGAATACAACTCTGCTGAATCATGTCTGG	T/C
A01_3575633	Affx-152077744	AX-147208395	3575633	A01	GACATAGAATCTTCTGGAACATCTTCCACTATGTA[A/G]TCGGTTACTTAACAATTGGGCTTGGCATATGGAAC	A/G
A01_3575674	Affx-152073066	AX-147208396	3575674	A01	TACTTAACAATTGGGCTTGGCATATGGAACGTCTT[C/T]AAAGGTATTGACATAATGGAAGCAAGAGGATGGAA	T/C
A01_3575731	Affx-152033696	AX-147208397	3575731	A01	GCAAGAGGATGGAAGAGTGTGTATTTGGGTGTGAT[A/C]ATATGTTTGGCTCTAATTGCTATAGTCTTGGAGGT	A/C
A01_3579919	Affx-152059595	AX-147208398	3579919	A01	ACCGTGGTGGGACCATCAACACACTCTGCACTAAT[A/G]ACTTGAGAATAAGGTGTGATGAAAACTTCCCGGGG	A/G
A01_3579967	Affx-152099140	AX-147265773	3579967	A01	GGTGTGATGAAAACTTCCCGGGGATGTGGATTTCG[A/T]ACAGGAATCACACCCTTGACTTCCTGATTATGGTG	A/T
A01_3580360	Affx-152063356	AX-147208399	3580360	A01	CTGCAAAAAGCATGATAATGTTTAAGCTGCTTGCC[A/G]CATGTCCACGCCACTCCAGACCAAACAATGTCAGA	A/G
A01_3580540	Affx-152077820	AX-147208400	3580540	A01	AGAAAAAGTAAACAAGAGGGATATACCTTGCTATT[A/C]GCTATCGGTGCAGGAAGACCAGTAATTTCATTGAC	A/C
A01_3580606	Affx-152099401	AX-147265774	3580606	A01	TTGACACTACCATTTGTGGTATCATAAGCTTGTCC[A/T]GAAGAATGACTAGGTGATCCTATGATATAAAAAAT	A/T
A01_3581379	Affx-152103296	AX-147265775	3581379	A01	CCTTCCTTCCCACAAATTTCCAAAAACTCATCGGC[C/G]ACAACATAGAACATGTGCCTAACACTCCTCTCAGT	C/G
A01_3582192	Affx-152041225	AX-147208401	3582192	A01	GCTCCAGAGGATGTTGCATAAAAGGCAAAAGGGTG[C/T]CCCGAATTGCAGAAAAGATTGAAACTTCTTTTCTA	T/C
A01_3584402	Affx-152037902	AX-147208402	3584402	A01	CCAGCGTACAGAATTTACAAGACCAAGTACTGTAT[C/T]TGGTGGCAAAATCTTTCGGCTGTTGTGTGCCACAC	T/C
A01_3584834	Affx-152048193	AX-147208403	3584834	A01	TGTTCAATGATAGATCCAATCTGTGGTGCATCCAT[A/G]GTCAAATCAACATATTTAGGGGTACTAGACGAGCA	A/G
A01_3586212	Affx-152082486	AX-147208404	3586212	A01	GGACCATGGGCATTATGGCAAAGCTCATGAAGCAT[C/T]GTATCCAAAACTTGATCAAATGGGTAGAAGTCCAA	T/C
A01_3593801	Affx-152066288	AX-147208405	3593801	A01	ATAGGCTGAATCCACCACTATTGGCCTATGGGGTG[C/T]GTATCCCTTCGACAAAAGATGGTTAATTGATACAT	T/C
A01_3593931	Affx-152103294	AX-147265776	3593931	A01	CCTTGTGTCGTGGCGTCTATTACAATTCCAATGGC[A/T]ACGCCAATTGGACTGGAAATTGCAAAGGCGAAAGC	A/T
A01_3594096	Affx-152102038	AX-147265777	3594096	A01	GTCCATAAAGCTTTCCAAGCATCTGCTTTTGTCTC[C/G]GCAACTCCTATGGCTAAGCCCTCGAACACGGAGTG	C/G
A01_3594170	Affx-152034373	AX-147208406	3594170	A01	GCAGAGAGCAACAATTAACAAGATGGTATCTCCAA[A/G]TGAGGTGATAGATGTAAGAGCAGGGTTTGCTAGGT	A/G
A01_3594354	Affx-152044328	AX-147208407	3594354	A01	TGGAATTGTGACTGAGAAGCAACTCCATTGCCACT[C/T]CTTTTGACTGTCATAGACCCTGCAACAGGAACATA	T/C
A01_3595179	Affx-152048895	AX-147208408	3595179	A01	ACGCAAGCTAACATGAAAGCGAAAGGGTACTCTTT[A/C]TCCGTCAAGCTCCCAAAAGTCTCGTTAGCATCGCT	A/C
A01_3602086	Affx-152080937	AX-147208409	3602086	A01	AATTCAGCTGGAATATCACATCCCTGATAAGATGC[G/T]AGCACTTGCCTTATATCAGCTGGACTACTACAGGC	T/G
A01_3602872	Affx-152030983	AX-147208410	3602872	A01	TTCCCATCTTGATACTTCGTAGCTGTCCTTGCTAG[C/T]GCAAATCGTATAGTTGGCCTGGGATTATTCAGCCT	T/C
A01_3611395	Affx-152036087	AX-147208411	3611395	A01	GAAAACAATTGTTTTAGATCATCTCCGCAGCCCAA[C/T]GACGGAACATTCCTCACAATCAAATACCTGCACCT	T/C
A01_3611598	Affx-152062398	AX-147208412	3611598	A01	TAACGCGGCATGGAAAGCAAAAACGAAATCCGTTA[C/T]TTCAGTTACAGCAAATGACAGTTTTGCTCTGGGAG	T/C
A01_3626508	Affx-152046159	AX-147208413	3626508	A01	AGTTGAAGATGTGAAAGAAGTAAAAAAGGACAAGA[A/G]AGATGATGATGTGGAAGAAGAAAACGAGGACAAGA	A/G
A01_3626679	Affx-152066685	AX-147208414	3626679	A01	TAAGGAAATTGATGGTGTGAAAGAAGTATCAGAGG[C/T]TAAGAAAGATGATGATGGACTTAAACCTGAGAATG	T/C
A01_3626801	Affx-152026642	AX-147208415	3626801	A01	TTGAAGCTGAAAAACCAGAAGTGGATGCAATGGAA[A/G]TAGATGGTAACACTAAAGACATGCAGGAGAGTGGG	A/G
A01_3626949	Affx-152044158	AX-147208416	3626949	A01	TGGAAAGTCAAAAGAAGAAGACAAAGCTGAAGATA[A/G]CAAGGATAATAAAGGATCGAAAAAGCGTTCGAGAG	A/G
A01_3628218	Affx-152100999	AX-147265778	3628218	A01	TTCTGCTTCTTCAATGCAGCTAATAACTTTTTGAC[A/T]CTTGCATTTTGTGCTTCAGTGGCATTTAAATTATC	A/T
A01_3628598	Affx-152033183	AX-147208417	3628598	A01	AAGCATATGATCAAAGTTAAGGAAAAATTTGACAA[A/G]TGTAACAAAGAAAAACTACTGGAATTTTGTGATGT	A/G
A01_3629714	Affx-152101746	AX-147265779	3629714	A01	AGAATGGATCTTGTATGTGAAGTATTCACATCATT[A/T]GGTTATGTGAATTTTGACCTTTGGTTCTGAAGGTG	A/T
A01_3647671	Affx-152075215	AX-147208418	3647671	A01	CAGGGGTTTAGAGGGAATGATTTGGGTGCAAAACA[A/G]GGTACTGGTGGATCTGGAATTAGGGTTGAGTTGGG	A/G
A01_3648316	Affx-152079345	AX-147208419	3648316	A01	TATGCTTCGCCTTTTACAGTTAAGAAAATGGGTGA[A/G]GCTCAGGTGAATAGGAACCAGCAGATGAACCAAAC	A/G
A01_3649096	Affx-152043344	AX-147208420	3649096	A01	AGGAGGTACAGGGATGATAGAGATCAAGGATATGA[A/G]AGAGATGCACCCAGAGAAAAAGATGTGGGCCATGA	A/G
A01_3664800	Affx-152030522	AX-147208421	3664800	A01	TCATCCTCCCAAATTTGGAAGTTAAATTTATTGAT[C/T]CTGATACTGGTCGATCCCTCCCAAGGAACACACCT	T/C
A01_3665567	Affx-152046569	AX-147208422	3665567	A01	GCCATTTTGTTATCTCATCCGTCGGTAGAAGATGC[C/T]GCAGTTGTGCCGTGAGTAACAAGCCACCATCGATC	T/C
A01_3665858	Affx-152028371	AX-147208423	3665858	A01	AAATCACCTTCTGGCAAGATAATGAGAAGGCTTAT[C/T]AAAGAGAGGATGGTGAAAAAAATGAAGACAAACTC	T/C
A01_3690030	Affx-152096292	AX-147265780	3690030	A01	TCCTGTAACGAGTGTTAGCTGGGCTCCTGATGGAA[C/G]ACATTTAGCCATTGGTTTGAACAATTCCCATGTAC	C/G
A01_3690223	Affx-152037798	AX-147208424	3690223	A01	TTGAGAACACTGAGGGGTGTACACCAATCAAGAGT[A/G]GGTTCACTAGCTTGGAACAATCATATCCTCACAAC	A/G
A01_3690413	Affx-152079620	AX-147208425	3690413	A01	AATTGGCAAGTGGGGGCAACGATAATCTGGTTCAT[A/G]TATGGGACAGGTCCATGGCGTCATCCAATTCACCG	A/G
A01_3695314	Affx-152104346	AX-147265781	3695314	A01	ATAACGATAGAGATGACGGGGCTGATATTAAAAGA[C/G]AATCTGTAGTCAAGAGGGAACCCAGCAAGCTGCTG	C/G
A01_3695452	Affx-152031889	AX-147208426	3695452	A01	AAATTATTGCCTCAACTCGTGCAGAAAATGCAGCA[A/G]ATGGATCTAACCCCCAGCCGAAGAAACTAATTATA	A/G
A01_3701464	Affx-152029545	AX-147208427	3701464	A01	AAGAAATAGTAATAAGGAGTGAATAGTAAATAGGG[C/T]TTGAATTGGAGATTATTACGGTTTATGCCATTGTC	T/C
A01_3715622	Affx-152078178	AX-147208428	3715622	A01	ATCCTTTCCTTGCAATTTTTTTCCTGCAACCCTGA[G/T]TCTACAGTCTCAAAATCTCACTCTCCAATATCTGT	T/G
A01_3715884	Affx-152102569	AX-147265782	3715884	A01	GTCTCTGAGTCATCACCAATCAACATGTCTCTTGG[C/G]TACGCAGAGAAGCTTTCCTACATAGAAGATGTCGG	C/G
A01_3715953	Affx-152034492	AX-147208429	3715953	A01	GGCAACGTTGGAATGGTTGAGCATTTCGATGCTTC[C/T]CACCTTTTGAGAGAAAAAGTGCGTCTCCTTTCTCT	T/C
A01_3717294	Affx-152061250	AX-147208430	3717294	A01	TTTTTCTACTTGCAGAGTAAACACTTGGTGGTCTT[C/T]ACGGGTGCAGGAATATCAACTTCTTGTGGTATACC	T/C
A01_3724436	Affx-152030484	AX-147208431	3724436	A01	TCCTAGTTTTCCAATGTAATTAGGGCAAGAGCAGC[C/T]CTTTCTTGTTGCCTATCCTACTGGCTGCTGGTGTA	T/C
A01_3724480	Affx-152078524	AX-147208432	3724480	A01	TTGCCTATCCTACTGGCTGCTGGTGTAATGCATTC[C/T]ATTAACCATTCTAATCTTATCATGAATGTAAGTTT	T/C
A01_3724614	Affx-152047183	AX-147208433	3724614	A01	TTAGACAAGGAAGATTACAAAGCAGCCATTCTTGA[C/T]AGGCAACCGTTTCGGCTTAAAAGGTTTTATAACAC	T/C
A01_3725371	Affx-152083970	AX-147208434	3725371	A01	ATTGTAACCAATCTTGTTCACCACAGCAAAACAAG[C/T]AAATCATCCCCTGATTCTCGAAGTAACGGTGATCT	T/C
A01_3726472	Affx-152103871	AX-147265783	3726472	A01	CCAAGAGTTTCTACTATGTTGCATATTTTGACTCT[C/G]AGACCATTTTGTCTCACGCTGACAAAGTTCTATTT	C/G
A01_3726648	Affx-152042763	AX-147208435	3726648	A01	TTTTTACTATACATTCTACAGTATTGCACTCATTC[A/C]CAAAAGCTATGAATTGCTTCTCTGCTTAGTTGGAT	A/C
A01_3749655	Affx-152055260	AX-147208436	3749655	A01	GTTTGATTTGTATGAAAGGAGGTGGAAACAAAGGA[A/G]ATAAGAGAGAAGATAAAAGTGGTGAAATGTATGTT	A/G
A01_3749741	Affx-152043703	AX-147208437	3749741	A01	TGGAGAAATAAGCGTGTCAGCATATGACACTGCAT[A/G]GGTTGGTCTGGTGAAAGATGTTAATGACGGAAATG	A/G
A01_3755275	Affx-152100306	AX-147265784	3755275	A01	AAATGATTAAAGTTATTAAATTTGGTAGATGCACT[C/G]AAGCATTTTGAGAAAAATGGTGAGTTCTTTTGCTT	C/G
A01_3757691	Affx-152055543	AX-147208438	3757691	A01	TCTCAGACCATTATGTCTCACGCTGACAAAGTCCT[A/G]TTTCAGAAAGTGATGTAATAAATTAACATATTTCA	A/G
A01_3787192	Affx-152097456	AX-147265785	3787192	A01	GATGGTTCTTGGGGTGATGCTAATTACTTTTCACC[C/G]CGTGACCGTCTTCTTAATACCCTCGCCTGTGTTAT	C/G
A01_3802139	Affx-152062849	AX-147208439	3802139	A01	TCCAAACGTGTATCCTATAGATTTGTTTGAGCGGA[A/G]TTGGACTGTTGATCGTTTGGAACGTCTCGGCATTT	A/G
A01_3802320	Affx-152040735	AX-147208440	3802320	A01	ATTTCAGATATTGGACCGACAAGGGTCTTGGTTGG[A/G]CAAGAGACTGGGAGGTTCCAGAGATTGACGATACA	A/G
A01_3802711	Affx-152055513	AX-147208441	3802711	A01	CCAAACATTTTTCATCCAAATTTTTATCAGAGAAG[C/T]GTGCATCTAAAGAGATATTTGATAAATGGATCATC	T/C
A01_3804800	Affx-152104030	AX-147265786	3804800	A01	TTGGAGACAAGATTTTACATAGAACAATATGGTGG[A/T]GAAAACGTTGTTTGGATTGGAAAGGCACTTTACAG	A/T
A01_3807764	Affx-152076540	AX-147208442	3807764	A01	AGAGTCGGGGGTCAAGCATTCATTTCTACTGCACA[A/G]CAAGAATCTTCGGTCTCAAAAGATGAGACTTTCCT	A/G
A01_3807853	Affx-152080803	AX-147208443	3807853	A01	TAACTGCTCAATTATGTTTGGTTTGGACTTTACAA[A/G]TTTCATAACCGAATTTACAGAACCTTCTGCGCCTG	A/G
A01_3808034	Affx-152052071	AX-147208444	3808034	A01	GAACCACAGATTTCTTTGTAAGTATCATAATCAGC[A/G]GCGCATGTATTGCCCCCTTCCAAAATCTTTGCAAG	A/G
A01_3808090	Affx-152038304	AX-147208445	3808090	A01	CAAAATCTTTGCAAGAGGGTGCAAAACCAAGATTG[C/T]GCCATCACTTCTTTCTAAGGTGTCCTTCAACAAAA	T/C
A01_3808190	Affx-152095454	AX-147265787	3808190	A01	AACTGCACAAATACTGCAGTCGCATCCAAGTGGTA[C/G]ACAGAAACCACAGAAGCTGGACCAAAAACTTTAGA	C/G
A01_3808238	Affx-152101500	AX-147265788	3808238	A01	GAAGCTGGACCAAAAACTTTAGATATGCACACTCT[A/T]AGATCATTTGCCTTCAGCTGAGAAGGAAAACCCCA	A/T
A01_3809137	Affx-152075062	AX-147208446	3809137	A01	CTTTACTTTCTTCTTTTTTAGGTGACAACACATAA[A/G]CTCCACTGCCAATCAAATGCAAACCAGGAGTTGGG	A/G
A01_3809521	Affx-152058290	AX-147208447	3809521	A01	ATTATTGTTGAAGAGTATTTTAGTGTCAACAATGT[G/T]CGGAAAATACTTGTTAATAGAGGTGACAAACTCTT	T/G
A01_3810313	Affx-152044133	AX-147208448	3810313	A01	ATAATATATTTACCAGAAGTAAGTTTAGTTCATCC[C/T]TTGAGTCTGTATATACAACCATATGTTGTGAACCA	T/C
A01_3810352	Affx-152101310	AX-147265789	3810352	A01	AGTCTGTATATACAACCATATGTTGTGAACCAGAA[A/T]CTTCGCTATTCACACATACATATGACAAATCTTGA	A/T
A01_3832053	Affx-152095618	AX-147265790	3832053	A01	AAAGAGGCCTTCATACAAAGGCAAATTGATGAGAA[C/G]CAACACCACACTTAGTAGAACTTGCAATGGCAACA	C/G
A01_3832297	Affx-152050582	AX-147208449	3832297	A01	GCTAAACTTGAAAACCCTAGAGACTTGAAGATGGT[A/G]TCAATCAAGGCAAATAAGTATGAGCTTGTTCTCTT	A/G
A01_3833121	Affx-152067071	AX-147208450	3833121	A01	GTTGGCAAGCAATTAAGGACCCAAAGATTGTAAAA[A/G]CAATATGTGATTTGAAGTCCTGGGCTGATTAATCC	A/G
A01_3833312	Affx-152053818	AX-147208451	3833312	A01	CCTTTTTGGATTATAGTACACTGATTTCCACCCTC[G/T]ACATTGTATAGCTAAACCAGTTATAACATCCTCCA	T/G
A01_3839241	Affx-152082661	AX-147208452	3839241	A01	TTGTTTGCGTACATGTCGCAATCTACATTAAGAAT[A/G]ATTTTCCCATTGCTAATAATTGATGACACCCTTAT	A/G
A01_3841412	Affx-152040569	AX-147208453	3841412	A01	AGAAGAGAATGAATTCCACTGAGAAAATCCCTTGT[G/T]TTTGGAGCGGATTTCCTCAGCTACTTCACCCACCT	T/G
A01_3844147	Affx-152073555	AX-147208454	3844147	A01	CTTAACCCTATAAATAATAATGTTACCTTGATGGT[G/T]ACCAACTCTTTGGCATTTATAGAATCATTTGAGTA	T/G
A01_3844288	Affx-152080294	AX-147208455	3844288	A01	GGCAACCAATGCTTAGCAAAATTAGATGCCTCTAA[A/G]AGAGCATAGAAAGTAATATCTGAACCTCCATCATC	A/G
A01_3845309	Affx-152034384	AX-147208456	3845309	A01	CTCATGAGCCAATAAAGACCAAACCATAGCTCACA[C/T]AAAAACATTCCAAACCAAACCCATTTCCCATCTTC	T/C
A01_3855961	Affx-152042138	AX-147208457	3855961	A01	TGTATAGCCATATCCTTAGGTCATTCCACCAACCT[C/T]GAATTGTGCCTCCAGAGAATAAAAATTCCAATAAA	T/C
A01_3855990	Affx-152040048	AX-147208458	3855990	A01	CAACCTTGAATTGTGCCTCCAGAGAATAAAAATTC[A/C]AATAAACTATAACTTGTTTCCCCAATAATAACATA	A/C
A01_3857470	Affx-152061671	AX-147208459	3857470	A01	AAGGAGATACAATGAAGGGATAATTGAGTAGTATA[A/C]TGTTGCCAAAGAGTTTGAGGCCCATAAGCAATAAG	A/C
A01_3860950	Affx-152096173	AX-147265791	3860950	A01	CCCCATAATGTGTTTTCCTCATAGGTACAACTTGC[C/G]AGGACCTTTGATCTTTCTTCCAATTCCTGCAAGTT	C/G
A01_3861018	Affx-152039842	AX-147208460	3861018	A01	GTTTTCTTCTAGACTTTGATCATTTTCATTATTAG[C/T]CCAATCATTAATCCTGTTTTGACCATTATTAAACT	T/C
A01_3861733	Affx-152100112	AX-147265792	3861733	A01	GAGTACATATCACAGTCAACATTCAGAATTATTTT[C/G]CCGTTGCTAATAGAAGAAGACACCCTTAACTGCAT	C/G
A01_3863895	Affx-152065979	AX-147208461	3863895	A01	ATAATAATACCTTTATAGCCGCCAACTCTATATTG[C/T]GAGTGTGATCATCATATTGATTATTTTGGTGTGCC	T/C
A01_3864763	Affx-152029234	AX-147208462	3864763	A01	GAAGACAAGGTTCCAACGGAGTGCTTGAGTGAGAA[G/T]CCAATAAAGACCAAACCATAAATCTGCACCAAACA	T/G
A01_3907226	Affx-152039696	AX-147208463	3907226	A01	TACCTAGCTCCCGTGTAATCTCACCGATGAGTTGG[G/T]TCAGCCATATGATCAAGTTTCGAAGGTTGGAGAGT	T/G
A01_3907278	Affx-152042266	AX-147208464	3907278	A01	GTTTCGAAGGTTGGAGAGTGACCCCAAAGTGAAAG[A/G]GATACTTCCATTCAGGTGGTTGAAACTCAAATTCA	A/G
A01_3910739	Affx-152069968	AX-147208465	3910739	A01	GACAAGTATTCATTTTCAACTCAATTATGTAGGTA[C/T]GGATATGTTACTCCGAAAGATGTACCTTCGTTGAT	T/C
A01_3910768	Affx-152077575	AX-147208466	3910768	A01	TAGGTATGGATATGTTACTCCGAAAGATGTACCTT[C/T]GTTGATTCAACAACATATAATTAAAGGAGAAATAT	T/C
A01_3910799	Affx-152052790	AX-147208467	3910799	A01	CCTTCGTTGATTCAACAACATATAATTAAAGGAGA[A/G]ATTTTGGACTCGTTATGGAGGTAGTTATCTTCTGT	A/G
A01_3911583	Affx-152095821	AX-147265793	3911583	A01	ATCAGAACAGTGTAACAAATTTTAAAGAAAACACA[C/G]AAGAGTTCATGGATACAAACAATCATACAACAGGC	C/G
A01_3915849	Affx-152064893	AX-147208468	3915849	A01	TTAACCGCAACACCATTCTGAATTTCCAACTTGTG[A/G]AGCTCGGATTCGATGGTCTTGGCAATCTTGGCGTC	A/G
A01_3915984	Affx-152083386	AX-147208469	3915984	A01	ATGACGACGGCTTGCTGCTTGATGAAGTTGTAGAG[A/C]TGTTGGTGGAAGTTGCTGTCGAAGGAGAAGCAATT	A/C
A01_3916004	Affx-152073085	AX-147208470	3916004	A01	GATGAAGTTGTAGAGCTGTTGGTGGAAGCTGCTGT[C/T]GAAGGAGAAGCAATTTTCAGTGTCTCCTGCTACGC	T/C
A01_3916745	Affx-152075031	AX-147208471	3916745	A01	AATATAATATGTGTCTGTCTTTTCCGGGTAGTTCA[A/G]GTCGTCAATTGTAGATATAGATGTCAAAAGCTGCA	A/G
A01_3917470	Affx-152099323	AX-147265794	3917470	A01	TAGTTCATATCATAATGTTATGAGATCCTTACGGA[A/T]GCTTTGTCAAATGTGCTGAGCCCAACACCAACAGC	A/T
A01_3918336	Affx-152037658	AX-147208472	3918336	A01	TTGGCAACATTCCAGTCCCTTGCTTTGAGAAATCT[A/G]GCTAGTGTTTCAGTTGGATATCCCTGATGCATGTT	A/G
A01_3937313	Affx-152100161	AX-147265795	3937313	A01	TACTTCTCTTCCTTGAGGTTCATGCCGGAGATACC[C/G]ATGAATCCGGCCGAGTTCTTGCTCGACTTGGCTAC	C/G
A01_3946283	Affx-152046947	AX-147208473	3946283	A01	ATGGAACTCGTTCCATACTCCGAACCAAACACTTC[A/C]ACTCCACCCTGGCAAGAAATGTTCCGATCCGCCTC	A/C
A01_3946524	Affx-152032701	AX-147208474	3946524	A01	TCCTCTACGCCGTCTCGAAGCTTCTAGAAGCATAC[A/C]TAAGACCCCTCCAATGGGCTGTACTATGCTCAATT	A/C
A01_3946928	Affx-152062380	AX-147208475	3946928	A01	ATGTCGACTCTGAGTTCTTTTAGGAGTAACAGCTT[C/T]AGGAGGAGTGCGATTAGTGCTTTTTTCACCAGAGG	T/C
A01_3947295	Affx-152072927	AX-147208476	3947295	A01	TTACCGGGATTAAGCATTTCGTGGTGACTAGCTCT[A/G]GGAACTCATCTGCACAGACAAAGGCCTTGATGAAG	A/G
A01_3947660	Affx-152050622	AX-147208477	3947660	A01	ATTTGGGTTTTGTACTATCTCATCACGTCAGAGTC[C/T]GGTGGAGTAACAGAACAAGTGATGTGTATGCTTCC	T/C
A01_3968481	Affx-152099292	AX-147265796	3968481	A01	TCTGAAACACAACAAAATAGGCCTTCTTTGATGAC[A/T]AGAACGGCCATGAGAATATCGAGATCGAGATGGTT	A/T
A01_3969902	Affx-152027060	AX-147208478	3969902	A01	AGGGCACATTTGATGAACAAATGCCGGAGTTCATT[A/G]GAGCTTTTCTTTGCAATGTGGTTTGTGATGGGAAA	A/G
A01_3970252	Affx-152067199	AX-147208479	3970252	A01	CATTGCAATCATAATGATTGTTCTCAAACATCCAT[A/C]AATGAGGATCAAGTAAGTAATAATGAATTTATTTA	A/C
A01_3973125	Affx-152035850	AX-147208480	3973125	A01	GATATCAGGTTCTGCAACAACAAACTACTTCATTC[A/G]ATTGCCAAAGGCGCGAGACATTTAGGACGCCTCTT	A/G
A01_3986510	Affx-152058262	AX-147208481	3986510	A01	AATCCAGTGGAATCTTGCTCTCTTCATGGTTAAAC[A/G]ACCCATCTTTGATCATGTTGTTTATGATCACCGAA	A/G
A01_3990799	Affx-152057884	AX-147208482	3990799	A01	ATGTATTGCTTCAACTATTTGATTAATAAGAAAAC[C/T]AGAAGTGTTTGGAGTTCAAGGACTATACACTGACT	T/C
A01_4014127	Affx-152099737	AX-147265797	4014127	A01	GGAAACTTCATCCTTTTGTGGGAAGGAAAGAGCAA[A/T]TGGAACGTGTGATTAAGATAATTTGTAGATTAACG	A/T
A01_4014270	Affx-152052928	AX-147208483	4014270	A01	ATTTTGAGTGGCTCTGTTCCTCAAAAACTCAGAGG[A/G]AAGAAGGTCATACTCATGCTTTTTACACCTAACAA	A/G
A01_4014715	Affx-152083004	AX-147208484	4014715	A01	GAAGTTGGGCAAAGTGGGGATGTGCTACTTTTTGT[A/G]AAAGAGGTTCAAAACATTTTTGAAACATCATCTTC	A/G
A01_4014751	Affx-152038728	AX-147208485	4014751	A01	AAAGAGGTTCAAAACATTTTTGAAACATCATCTTC[G/T]GCCCAAAATTTTGCATACCATTTGGGACATGCCCT	T/G
A01_4015112	Affx-152030376	AX-147208486	4015112	A01	AACTTGTATGTATATAGTGCATTTTTGCTACAACA[A/G]TGAATGAGCATAGGAAGCACATAGAGAATGATGCA	A/G
A01_4017363	Affx-152042263	AX-147208487	4017363	A01	AACATTGGTAACAACATCATTGTTGAATCTCATAA[A/G]CAATTGTGTGATTCTACTAATAACAACAATGATGA	A/G
A01_4017783	Affx-152037220	AX-147208488	4017783	A01	GTTGTGGACACTAATATTGAAGGAAATGTTGTTGT[C/T]CTTAACCAGAATAGTGCTTTGAGGGAATGTCTAAC	T/C
A01_4021101	Affx-152078711	AX-147208489	4021101	A01	GGGTCAGATGGATTGACCACAACTTGAGGATTTTC[A/G]CTATACAAGTTTGGAACTGCACTATAGTAGAGCTG	A/G
A01_4021209	Affx-152033765	AX-147208490	4021209	A01	GTTGGGACTTCAGGAGCTGTCTGTCCATAATACTC[A/G]GAGCCAGCAACAGGTGTGTAAGAAAGTGACTGCCC	A/G
A01_4021572	Affx-152071424	AX-147208491	4021572	A01	TTTGCAACTGATGCATCTGCATCAGTTACATTGCC[C/T]GAGGAATTCATATCTTCAACTTCCATGTCCACATC	T/C
A01_4022049	Affx-152102172	AX-147265798	4022049	A01	CAGAATGGAAGCAAAGATGCTCCATATGAAGCAAG[C/G]GACCTAATATCAGAAAGTCTAATCTCAATCTCTAA	C/G
A01_4022103	Affx-152057766	AX-147208492	4022103	A01	CTAATCTCAATCTCTAACATATACTTTGACAAGGT[A/G]TCCTGATCTTGCAAATTGCCCTTTGACCTGTAAAA	A/G
A01_4022431	Affx-152057812	AX-147208493	4022431	A01	TATTCCCAATCAATTCCCTTCCATGAGTTACATTT[A/G]TATGTTCACCACTACATCCATTCATTTGGGATCCA	A/G
A01_4023619	Affx-152028596	AX-147208494	4023619	A01	GGCACTTTACTTGATCCATCATCCATTTCATCATC[A/G]CTATATTGCCCAAGCAGCAGCAATGGATTCTGTGG	A/G
A01_4023682	Affx-152029004	AX-147208495	4023682	A01	TTCTGTGGTTGACCTGAGACAAAACGCCAGCTTAT[A/C]AGATACTACAAACACTGGATTATCAATAGTATAGC	A/C
A01_4033590	Affx-152052668	AX-147208496	4033590	A01	GTAGGCTTCAATGATCTTGAACTATAAGTCGTCCG[C/T]GGTCGTCCTGGAAAGTTATCTGAAGAAACAATATT	T/C
A01_4042724	Affx-152063308	AX-147208497	4042724	A01	CTCAGACCAAGCTTCAACATTCTGTGGATCCTGTT[A/G]CCGAAGGTGTTGGGATCATCAAGGCTGAACCCAGA	A/G
A01_4043372	Affx-152049788	AX-147208498	4043372	A01	ACATAGTCCTTGAGGCTAGTCATCTCATCACCACT[C/T]TTGGTGGAATGGTACCTGAGAAGTTCAGCAATCTT	T/C
A01_4043663	Affx-152044775	AX-147208499	4043663	A01	AAGCCAAGGTATTCAGGAATCAACTCCTCACAGTT[A/G]TCCATGATGAAGACTCGGCGAACATAGAGCTTGAT	A/G
A01_4043717	Affx-152066259	AX-147208500	4043717	A01	CGAACATAGAGCTTGATGTTGTTTGGCTTTTTCCT[C/T]GTGTCAAAGAGATCAAAGGGTGCCCTCTTGGGAAC	T/C
A01_4044050	Affx-152061628	AX-147208501	4044050	A01	TCTTCCTCATCCTCGTCATCAGAAATTTCCTTCTC[A/G]GTTGTCTTCTCAATCCAGAGAGAAATTGGGTAGCT	A/G
A01_4045408	Affx-152083077	AX-147208502	4045408	A01	GGGGAGGGTTTATGTTTTATATGACGAAAAAGGGT[G/T]GTTTCTAGATCCTTCTATGAGGCAAGAATAATGGT	T/G
A01_4047379	Affx-152054410	AX-147208503	4047379	A01	CTTCTCTGCTGCTGAATTGTGTCAACAACAACAAA[C/T]TATTCTCAACTTCCAAACTCAGCATGCATGGCACT	T/C
A01_4047415	Affx-152095755	AX-147265799	4047415	A01	TATTCTCAACTTCCAAACTCAGCATGCATGGCACT[A/T]TTAACATTTCTCATGCTTTCACCTCCAAGGTAATA	A/T
A01_4050068	Affx-152065595	AX-147208504	4050068	A01	TTGAACAGATGATTGTGGGTTTAAAGGAGGTTCTT[A/G]TTGGCATGAGATCTAATGGTATGTTTTAAGATCTT	A/G
A01_4052801	Affx-152046829	AX-147208505	4052801	A01	AGCTAATCCAGCGTATAATAATTAATCAGTTAACC[A/C]CTGATCATTGATTCCAAATTCCACTTAACATATCC	A/C
A01_4053019	Affx-152082846	AX-147208506	4053019	A01	TCGTCTTTGTTGGCCGATTGGAACTCATACGCCGC[C/T]TCTCAGGAATCCTCCACTTTGATGCCCTTTGATAT	T/C
A01_4056372	Affx-152060530	AX-147208507	4056372	A01	GTGCGCCATAGCTATGTTCTTTCTGTGATGTTCTC[C/T]GTTATACAGGTATATCCTTAACATCTTTTTAGCAT	T/C
A01_4057115	Affx-152058299	AX-147208508	4057115	A01	TGAGATTTCTGACTTCTGCTTTTACCTCTTCAATA[A/G]TGAGATGTTTTGGGAGGTGACACTGTTTTGGTTAA	A/G
A01_4090997	Affx-152065462	AX-147208509	4090997	A01	CATGGAAGAACAGTTTAAACAGCACTTCAGATTCA[G/T]TAGCATCATGGAACAATTCTACTTCAACACCATGC	T/G
A01_4091915	Affx-152059540	AX-147208510	4091915	A01	AGAATCCCAGAAGACCTTGGAAGATGCAGAGAGAT[C/T]AAGGTCATAGATTTCTCCGAAAACCTTCTGACAGG	T/C
A01_4092194	Affx-152037224	AX-147208511	4092194	A01	CTAACAGGAAAACTCCCAGATAGTCTTTCTGAGTG[C/T]CAAGAACTTGAGGCACTTGATCTTTCATACAACAA	T/C
A01_4092317	Affx-152073989	AX-147208512	4092317	A01	CTCTTGCTTCTTGCCAATGATTTATCCGGCGTTAT[C/T]CCGCCGGATATAGGTAACTGCACTAGCCTATACCG	T/C
A01_4092963	Affx-152069823	AX-147208513	4092963	A01	ATGTTTCCTTCAATGGCTTCTCTGGTGAATTACCA[A/G]ACACACCATTCTTCCATAAGCTCCCTCTCAGTGAT	A/G
A01_4093142	Affx-152034551	AX-147208514	4093142	A01	CTCCTTAGCACCAGTACTGCACTGGTGCTCCTAAC[A/G]GTCTGCGTCCTGATTCGTTCACGATTGAACGAATC	A/G
A01_4100478	Affx-152098678	AX-147265800	4100478	A01	TTATCTGCTGTGTCGATTTTGACCTTGATTTTAAT[C/G]ACTGATGAACCTCTTTCTGTGGATTGTGATCTCCT	C/G
A01_4100925	Affx-152048086	AX-147208515	4100925	A01	TTCTGTTTCCTTCCTTTCTAATGCCAACTTCAGAC[C/T]TGCAATCTGCACAAATTTCCGGAAACGTTTGTATT	T/C
A01_4101878	Affx-152044726	AX-147208516	4101878	A01	GTCTCCCCAATTGCATTAACCTCAGGATTTATGTG[A/G]ACAAACATCAAAGTTTTTGCATGCCCACCTATTCA	A/G
A01_4102361	Affx-152050208	AX-147208517	4102361	A01	TGTGTGAGCTTGCTATTTCTATAAGGAATATGAGG[A/G]CTTTTTTGTGCAAGAGCAGAGATAACATCTCCAAG	A/G
A01_4102764	Affx-152043777	AX-147208518	4102764	A01	TCTTGGGTACAAGTGACTGGAACTATGAATGCATC[A/G]GGGACATTTAGACCATTTAGTTGAGAGTTGTTTCG	A/G
A01_4106089	Affx-152084388	AX-147208519	4106089	A01	GTGCCTTGGGAAGTAAGCAAGGATGAGAAATCTTT[A/G]ACTACCTTGCTAAGAAGGGTATCAATTACCTACAA	A/G
A01_4107337	Affx-152099118	AX-147265801	4107337	A01	CCTCTATTTGTTCATCCAACAATGATTGATCATCA[C/G]CACTACTTTGATCACTTCCAATTGTGGATAATGAA	C/G
A01_4107430	Affx-152062921	AX-147208520	4107430	A01	ATGAAGTAATTCTCACAGTCCCACCATACTTCCAT[A/G]CTCCCTCTCCACCGGATAACTTCCATTCATGGTAC	A/G
A01_4108631	Affx-152068529	AX-147208521	4108631	A01	CGAGGGTGGACTTTGTTGAGGACATTGCAAAGAAT[A/G]AGTCCATTCCGAAGCGCATTGCGGAATTCTTCTTC	A/G
A01_4111824	Affx-152096060	AX-147265802	4111824	A01	GTGAGAAGAAGCTTATTTATATGTTGAATGCTTGG[C/G]TTCAATGTTAATGTTATAGTGATATAGTGATGAGT	C/G
A01_4141418	Affx-152054510	AX-147208522	4141418	A01	TTGCTGTGATGTGCCTTTTAGGTAAACCCCTCAGA[C/T]GTTATAATTTTGGAAGGGATCCTTGTTTTCCATGA	T/C
A01_4143724	Affx-152066800	AX-147208523	4143724	A01	TTCAGTGGGGAGAGTATGGAGAATGCTTTACGAGC[A/G]TGCTGTAAAGGTATCAAGATCGGGAAAATTCTAAT	A/G
A01_4144562	Affx-152028375	AX-147208524	4144562	A01	AAGTTTCCTAGAATAAAAATAGTGACATCTGAGAT[C/T]GAGATTGGTTTGAATAAAGATTACCGCGTCATACC	T/C
A01_4147026	Affx-152050566	AX-147208525	4147026	A01	GTGAAGTCACCATTGATGTAATTTGGAGAGTCAAA[A/G]TACACCAAATTGAGGTTTGCATTTGGAATATCAAA	A/G
A01_4147095	Affx-152101355	AX-147265803	4147095	A01	AAAATGGGGGTTCTTGGTTTTATGATAAGGAAGAT[A/T]ATCAATGTTGCAATACCAAAGAAGATAAGGACAAG	A/T
A01_4147252	Affx-152059221	AX-147208526	4147252	A01	GCCTAATTAGCTTTGTTGTAACAGAATTTGGTGCA[C/T]TTTTTTCAATAGAATTTTGGTTTCTTGTTTGTTTT	T/C
A01_4147264	Affx-152081709	AX-147208527	4147264	A01	TTGTTGTAACAGAATTTGGTGCACTTGTTTCAATA[A/G]AATTTTGGTTTCTTGTTTGTTTTGTTGATATGACA	A/G
A01_4149317	Affx-152033621	AX-147208528	4149317	A01	TCATAGGCCTCAGCGATTCTATCATCCCTACACAG[G/T]GCCCTAACAAACGTGGCATAAGAAGCTGTCTCAAG	T/G
A01_4149376	Affx-152100651	AX-147265804	4149376	A01	AGCTGTCTCAAGCTTCAAACCACCTGATTTCATCA[C/G]TCCATACAATTCCATTGCCTTCTCCAACAACCTAG	C/G
A01_4149434	Affx-152056050	AX-147208529	4149434	A01	TCCAACAACCTAGACTTACATAACCCATGTAGCAG[A/G]GTGTTATACGTGCACGAATTCGGACAGCACCCCTT	A/G
A01_4149752	Affx-152059800	AX-147208530	4149752	A01	CCCCTACTCAGCATACAATACCCTTTCATAATCGT[A/G]TTGTATAAAAAGCAATCGGGCTTAAACCCTTCCTC	A/G
A01_4150355	Affx-152066160	AX-147208531	4150355	A01	GGGTCAATGGAAGCATTTGCGGAATCGGAGGTTTT[G/T]ATTATGGAGTTGAAGACGGTCTTGGCTTCTTGGAG	T/G
A01_4160100	Affx-152078044	AX-147208532	4160100	A01	AGGAGTGCAGGTGTAGAAACTTGAGGTGGAAATAG[A/C]GTCGGTATTGGCAACGTTGAAGCTATGCTTGAGTT	A/C
A01_4160140	Affx-152097580	AX-147265805	4160140	A01	GTATTGGCAACGTTGAAGCTATGCTTGAGTTTATG[C/G]TAGGAAATGACGGGAGCACTCCAGGTTTTGGATCT	C/G
A01_4160384	Affx-152028306	AX-147208533	4160384	A01	CTTGTCCCAGTCATCAACCAATTCTTCAGAAGCTA[A/G]CCGTTTTGTCCCAAGTGCTTTGAACCAAATAAGTG	A/G
A01_4160893	Affx-152058352	AX-147208534	4160893	A01	TGGACACCATACTTATCTGATCCTAACATCGACCA[A/G]TTGGAACCTAAGTGGAGTGACTGAGGTGGAGCACC	A/G
A01_4162021	Affx-152076488	AX-147208535	4162021	A01	AGAGGATAGGGGGTCTAACCAGTGCAGATCCAATC[A/G]CCAATTCGAGGTAGCCACTTGGAATCAGAAGGGGT	A/G
A01_4171640	Affx-152029516	AX-147208536	4171640	A01	CAAACTGCTGATTTGGTTTGCCTTTGTTCTTACAA[A/G]AACTCCATTCAGCTTCCTCTTCTTGGAATTGATCC	A/G
A01_4179859	Affx-152066728	AX-147208537	4179859	A01	CTCGCACGATCCTTCGGTTCTGCTTCCAACATTGT[A/G]GCTTCTTCTCTTGATTCCTATGGTCTCTCTCTCAT	A/G
A01_4181472	Affx-152077390	AX-147208538	4181472	A01	CCTACTAAACTTTACAGGAAGCATAAAGATCTTGT[G/T]CTTGGTTTCTTCAAGAATGCAAGTTGCATGCTTAG	T/G
A01_4181787	Affx-152050434	AX-147208539	4181787	A01	AGGAAAAGGAAAAGGGGTTTAGGAGAGCAAATATG[C/T]CGCCCATATCAAGAAATACAAGATGCTAGGCAGCA	T/C
A01_4181926	Affx-152027004	AX-147208540	4181926	A01	TCATGTCATCACTGTATGGTTTGTCAAATGAACAC[A/G]CTCCAATCGGATGTGGCTACCTGAACAATGTTGAT	A/G
A01_4182161	Affx-152059128	AX-147208541	4182161	A01	TATCACTCCGCTGCCACTTGTTGCTAGAAATGAAG[G/T]CTACCAAGTAAGTATTTGTTTGACAATGGTTTATA	T/G
A01_4243004	Affx-152026943	AX-147208542	4243004	A01	AAAGTTAAACCTAGGGCTGTAACATTTGAGAGACA[A/G]AGGTTTGATTGGTTGAATGAAGTTTGAGATTTATA	A/G
A01_4269685	Affx-152053434	AX-147208543	4269685	A01	TCTTGCACTTACCGCAAATCCGATCCTTTCAAGAT[C/T]GGAAAATGGAACTGGTAAAAAGTTAGTTTTATGGA	T/C
A01_4270413	Affx-152061526	AX-147208544	4270413	A01	TCTAAATTGACTGATTTTTCACCATGATGCAGAGA[C/T]AAGAGATAAGCTGATAAAGAGCAACGAGGACTTTG	T/C
A01_4271187	Affx-152026809	AX-147208545	4271187	A01	GCATGTCATGAGAGTCTTCTAGAAGACATTGACAC[A/G]AAAAATGTCCTCGAGAGGCTCCAGAATGCGTCGCT	A/G
A01_4292000	Affx-152033210	AX-147208546	4292000	A01	GCTGATTTTGTCCATGCTTTCATGATGGGCTTCGA[C/T]GTCATAGATGCCATCGCTCTACTCCGTATGGATGA	T/C
A01_4293154	Affx-152077403	AX-147208547	4293154	A01	TTGAAATCAATCGTTTCTAATAATTGTTCCTTTCA[G/T]CCCCCAAAAAGAAATCCTGCTGCTTGTTCCTCATT	T/G
A01_4294850	Affx-152044523	AX-147208548	4294850	A01	GCCTCCTTAAACTTTTCCTCATCAAGAAACCGTGA[C/T]GGTATGTCTTTCTCTGAACAGAACAAACAAGGTTA	T/C
A01_4295051	Affx-152075650	AX-147208549	4295051	A01	CCACCACCAACTCGTAAAACATTATCTTTTAAATC[A/G]ATTATACACTGCATTTATGAGCCAAAATTGTAAGA	A/G
A01_4297401	Affx-152052478	AX-147208550	4297401	A01	TGCTGGAAAGCACTGGGGTTTACAGCGGATCCATC[A/G]GCATTTAAACTCAATTCATTGGCAGTTCCACTGAA	A/G
A01_4305608	Affx-152070280	AX-147208551	4305608	A01	GGAAGAGACAGAAGGGCAAAAATTCTCAAGCATCT[A/G]GTCCATCTTCCCCATCTCCAAGTGCATGCAATTCA	A/G
A01_4309825	Affx-152048617	AX-147208552	4309825	A01	TCTGTGAAGCAGGTTGATTTACATGGACTTTTGTC[A/G]ATGGTTCCTCTTCCTTTGACCCAAGGAGTAGTGCT	A/G
A01_4310084	Affx-152055650	AX-147208553	4310084	A01	ATCTTTCAAGCATCCGTCTTTTATTGCATGTCATC[A/C]ACTCTATGCTGATGACATGTAAATGATTTTCCTCA	A/C
A01_4324704	Affx-152047151	AX-147208554	4324704	A01	AGGGACCTACTTCGGCTCCATCCAGTAGTGATGCT[A/G]ATATTGTTTGTGTTCCATCTCCGCCTCTTCCTTTG	A/G
A01_4326639	Affx-152046730	AX-147208555	4326639	A01	TGTTCACCATTGTAAAATAATTTCTTCTGTAGGAT[G/T]CACTCAAATCCAGTTTTGAAATATCAGTGGTTCCC	T/G
A01_4339810	Affx-152054928	AX-147208556	4339810	A01	ATCTATTTCCTTTTGTAACTTAAGCTTAATCCTAG[A/G]AAGAATTTCATCCTTATACTTTTCAATTGGTATCC	A/G
A01_4339846	Affx-152096020	AX-147265806	4339846	A01	AAGAATTTCATCCTTATACTTTTCAATTGGTATCC[A/T]GTTTTCAGTCCATCTCTTCATCAAATAAACTCTAA	A/T
A01_4390268	Affx-152101930	AX-147265807	4390268	A01	TACAAACTTAGTGTTCATATGCAACATTCTTTCGA[A/T]AATCGATCTAAAACTTGATGATACATTGTCCGAGT	A/T
A01_4392432	Affx-152076528	AX-147208557	4392432	A01	TGAAATTTCTAAATGGGAATCAATAATCTGGCTTT[C/T]GGTTATGACTGCTTGGATATCAATTCTTTCCGAAT	T/C
A01_4393579	Affx-152071532	AX-147208558	4393579	A01	CAACTTTTTGAGACTGCAGCACTATTTCTAACTGT[C/T]ATAGTTGTTGCCTTCATGTTACAGGTTATTTTCTT	T/C
A01_4417332	Affx-152080593	AX-147208559	4417332	A01	TCAACTCTTCAAGTACAAAGAAAATCTCCTTACAT[A/C]TTTTTCCTGTCAAGTAATCTGGTAAGCTATTCTGT	A/C
A01_4418563	Affx-152035262	AX-147208560	4418563	A01	GCTCATATTGTTACGGCGGTGATTGGATCCGGCGT[G/T]CTGTCTCTTGCTTGGAGCACTGCACAGTTAGGATG	T/G
A01_4420623	Affx-152042680	AX-147208561	4420623	A01	TTTGTGGCAAAATTCCACAAAGTGAAACTACCCCT[A/C]TTGCCCCGTTTTGAGATCAACCTCTTCAGGTTCTT	A/C
A01_4431917	Affx-152099732	AX-147265808	4431917	A01	CTCCATAACCATAAGCTTGGTTAAAAGATGGATGT[C/G]ATGAACTCTCTCCAAATAAGAAGTGGCACAGGTGC	C/G
A01_4432480	Affx-152064412	AX-147208562	4432480	A01	GGTAATAAAAGTACTTGGTTTGCTGGTTTCCTTCA[A/G]TTTTTGGCCTTATATGGGACTTGTATAGCATATGT	A/G
A01_4432769	Affx-152032802	AX-147208563	4432769	A01	GTTTGTATATGGTGATGTTTGGGTTGGTCCAGATT[G/T]TGATGTCGTTCATACCAGATCTTCATAACATGGCA	T/G
A01_4456527	Affx-152078267	AX-147208564	4456527	A01	GTTGAGAATTGGCTTCGGTTCAAATTCCCGGACAG[C/T]GATTTTGTGAATCAAACATATAACTTGAAACTTCC	T/C
A01_4460231	Affx-152063723	AX-147208565	4460231	A01	GATAACAAGCTCTCCTCCTACATTGCTCAACATGG[A/C]ACCCGCAATTGGCGCCTTATCCCCAAGAATGCTGG	A/C
A01_4462039	Affx-152065002	AX-147208566	4462039	A01	TATTATAGCAGGACAAACCTGGGCATATCATATGG[A/G]GCTGATAATACAGAAGCTGCCAAAGCTAGTACAGC	A/G
A01_4462083	Affx-152030893	AX-147208567	4462083	A01	TACAGAAGCTGCCAAAGCTAGTACAGCACCATGAA[C/T]AGAGGCCATGGATGAACCAGAACTTGATTTTCTGC	T/C
A01_4464605	Affx-152081656	AX-147208568	4464605	A01	TCAACATTGCTGCTTGTATCATCATGATGACTTGA[A/G]TGATATAGTCGAATGTTTGAGCACAAAACAGATAG	A/G
A01_4468236	Affx-152066810	AX-147208569	4468236	A01	TTTCCTTTAGAACGACTTGACACAATGAAATTAAC[C/T]GGAGGTTCTACTATGGCAGCAGATTCCAACTTCCA	T/C
A01_4469368	Affx-152101610	AX-147265809	4469368	A01	TATACCTTGATCCACATGCATTTTAGTTTCGCATA[A/T]TTTTAACAGATCATCCAAAGCTGACTTAAAGTGAA	A/T
A01_4472019	Affx-152044067	AX-147208570	4472019	A01	CAAAGAGGGTTCCACATAGGATAATATCGAAGTTG[C/T]TGCAGCTACTGTCTCAGAGAGATGCTCATTCTTGC	T/C
A01_4472047	Affx-152084298	AX-147208571	4472047	A01	GAAGTTGCTGCAGCTACTGTCTCAGAGAGATGCTC[A/G]TTCTTGCTGTATTGTCCCCGATCAATTAACTTTAG	A/G
A01_4472119	Affx-152099768	AX-147265810	4472119	A01	ACAGAATTAACAAAGAAGACCCTCTCTGATTTCCC[A/T]AGATGTTGTTCAATTGGTTTGCTATTTTTTGTGCC	A/T
A01_4475296	Affx-152097490	AX-147265811	4475296	A01	TTAAACTCAGACCATATCTCAAAGGCAGAACCTGA[A/T]GGGAAGAATCTCCGGCAGGACTGAACAAGGGTAGT	A/T
A01_4475710	Affx-152049545	AX-147208572	4475710	A01	TCAACGTATCATACAAAGGCCGCCACTGAATACTC[A/G]ATGCAATCTTTTTCCTATATTTGTTGAGTAGTCTG	A/G
A01_4475907	Affx-152052977	AX-147208573	4475907	A01	TTGTTACGGGACAAGTGAAATAGTTCAAGGCCCAT[C/T]TGAATAAGGGCTTCGACATCTTCCAAAGCTACATC	T/C
A01_4520000	Affx-152064431	AX-147208574	4520000	A01	TGGCAGAACTCCATTACAGCATCCTAGCTTTTTAC[A/G]CCTGATATCAACCTTCCCAGACCCTCTTTCAGATT	A/G
A01_4520075	Affx-152040535	AX-147208575	4520075	A01	GAAAGTGCAGGACAATAAATCAAAACATCATATGA[A/C]TGAATCACACCCTTCTTGGCAAGTAACTGAAGAGC	A/C
A01_4520625	Affx-152066175	AX-147208576	4520625	A01	CATACTTGCTACAAGTCCTTGTGCGGTACAGCTGC[A/G]AAACATTTATAAATCTTGAAGTATTGAACTTTGAT	A/G
A01_4520804	Affx-152056711	AX-147208577	4520804	A01	TCCCTCACAATCTTCACACACAAATGAACCTCCAA[C/T]CTCCTCAAAGTCTCAAAATTTTGATCACTCGGCCT	T/C
A01_4520946	Affx-152052599	AX-147208578	4520946	A01	CTTCCAACAAGCACTGCCACTTGTTCAAGAAAAGT[A/G]TGGCCATCTTCAAACACAACCACAAATTTCCATCA	A/G
A01_4521901	Affx-152031300	AX-147208579	4521901	A01	CCTGCTTAGTAGCCATTCCACAGAACATGACATCG[A/G]TGGTACGATCTATTTTTTCCCATACTTCGCCATAA	A/G
A01_4522013	Affx-152043006	AX-147208580	4522013	A01	AATGTAAAACATATAGCCAGCAACAACTTGACTAT[C/T]AACCTTGTCAATCTTATCAAACTCAAAACTCGCCC	T/C
A01_4522391	Affx-152028069	AX-147208581	4522391	A01	ATAAAGCGTCAATTTAAAAGCACCTCACTGCTTAA[A/G]GACTGTCTATAATAATCATAAAGTTGTTCTTCCGA	A/G
A01_4538252	Affx-152043384	AX-147208582	4538252	A01	CTTATAATCTATATATACAAGTGCTATCTACATCA[C/T]TGCCTGAAGAAATTTGTCAATGATTTACCGTCCAA	T/C
A01_4556338	Affx-152077363	AX-147208583	4556338	A01	TATGAATGTATGATACACCAACATAAATTATGCAT[C/T]CTCAAAGCCGAAAATTCGGAAAACACCTGCAATCA	T/C
A01_4559989	Affx-152037185	AX-147208584	4559989	A01	ATTCTTGAAGGGGATTTTTTCGTCCATCGTGCGAA[C/T]TGCGAAGCGAAGAATCTAAAGCCGTTTTCTCTTCT	T/C
A01_4563746	Affx-152096796	AX-147265812	4563746	A01	TTGGACCAAGTATGCAGAATTGGAGAGATCTTTAT[C/G]TGAGACTGATAGAGCTAGAGCAATATTCGAGCTTG	C/G
A01_4563909	Affx-152028826	AX-147208585	4563909	A01	GTGCTTTATGAAAGGCTTCTTAGTAGAACAAAGCA[A/C]TTGAAGGTATGGATAAGCTATGCGGAATTTGAGGC	A/C
A01_4567713	Affx-152071786	AX-147208586	4567713	A01	ACCATATCCTATGCTTCTGAATCTGACTCTTCCTC[C/T]TCGTCCTCGTACTCGCCATCACTTAATATCTCTGT	T/C
A01_4567825	Affx-152063474	AX-147208587	4567825	A01	TGCTCATGCCTTTCTTTTGTCTTGGAGCCGCCAAC[A/C]TCCTCAAGTTTTCCATCACAGTTTGGAGGTTCTCT	A/C
A01_4567953	Affx-152042269	AX-147208588	4567953	A01	CATCGACTGATCATATTTATCGACAATCGTCTTCT[G/T]AACTTAAAACCAAGAAGTTTCTTGAAAGACGACGA	T/G
A01_4568169	Affx-152031978	AX-147208589	4568169	A01	ACCCATATCAAGTTTAAACCCATACACGATCCAGA[G/T]CCTAAGGTAGCTGGATATGGACATGAGAATTGGAT	T/G
A01_4568308	Affx-152031923	AX-147208590	4568308	A01	ACTTCACCTGGATGGACTTCCAACAATTATCATGT[C/T]GGAAACGAGCATCAAGCCTCTTCCACTCCTCAACT	T/C
A01_4568466	Affx-152040135	AX-147208591	4568466	A01	TTGTCAATGAACAAGTGCAGGTTAACAACTTGATA[G/T]TTTATTTCGTCGACCACAAAGGCCAAGGCCACAAC	T/G
A01_4568812	Affx-152071851	AX-147208592	4568812	A01	GTCTTGCATCTACTTTTTGAATACTAGAGGGCAGT[G/T]CTGGAATTTGCTGTAGCTTCAGGCAATAACTCACA	T/G
A01_4569028	Affx-152040528	AX-147208593	4569028	A01	GCAAAGTCTCTAGATTTGGCCAGCACTCTGCTCTA[G/T]AATCGCATCCTTTGAACTGTGTAAATGATTCCCGA	T/G
A01_4569087	Affx-152044130	AX-147208594	4569087	A01	AATGATTCCCGAAGTTGAGGGCACCCTCCAATTTT[C/T]AATGTGACAAAATTTGGCAACACAAATAGCTCACT	T/C
A01_4569339	Affx-152083988	AX-147208595	4569339	A01	AATTCAAGAGACGGCAAAAAGATTCTTGGCAGAAA[A/G]CTTCTTAGTTGAATGCATCCAGAAGCACTTAAGTA	A/G
A01_4569872	Affx-152073828	AX-147208596	4569872	A01	GAAATCAAATTTTCTTCCAGGCAATCAAGCTTTAT[C/T]CCTTCAATTTTGCTACTTCCCTTTAACACAAGTAT	T/C
A01_4570447	Affx-152096006	AX-147265813	4570447	A01	CCAATGGAAGCCCTTTGGCATACCCTATTGCTCTA[A/T]TGGAAAGGTCATCATAGTTTGTTGCAGGACTACTC	A/T
A01_4570570	Affx-152041188	AX-147208597	4570570	A01	ATTTCATCTCATAAATGCTTTTGACCTGATGAGCC[G/T]TTAGCAAATATTTATTCCTTGTTGTTATAATAATC	T/G
A01_4571037	Affx-152061248	AX-147208598	4571037	A01	AGCCCAACCATGTCCTCATCAATGTGTAACTGTTT[C/T]GAAGATAGTAATTTAGCATCGGCCTTGCAAACAAT	T/C
A01_4572585	Affx-152096798	AX-147265814	4572585	A01	CTAAGTTCGTGAGCAGCCATGGCTTTTTCATAACT[C/G]TTTCTCTGATACCGTACATCAGAGGGAGCTACTTT	C/G
A01_4572755	Affx-152049201	AX-147208599	4572755	A01	GAAAACAACAATCGAAATCCTTGAATGTTCAATTG[C/T]TTTAAGAAGATTAGGTCCAATAGAGTCGCCTATCC	T/C
A01_4572923	Affx-152048890	AX-147208600	4572923	A01	GCTCAAGAAAATGTCGTAGTTACTCTTGTTGGTTT[C/T]AGAAGATTCACCTGCATCTGCATTTGCCATCTCTG	T/C
A01_4573027	Affx-152035322	AX-147208601	4573027	A01	GTACTTGTAAGTTGTAATGGTGTGCTTCATAAAAT[G/T]ATTCGGAATCTGAAATTCGTTTTAATTACAGAGCA	T/G
A01_4576892	Affx-152080520	AX-147208602	4576892	A01	TGATTTATTGGAAAGAGATTGGATTTCTTGATCAA[A/G]CTTTTGTAATGCTTCTCTAGTCTTATCGGAATCTC	A/G
A01_4576929	Affx-152028088	AX-147208603	4576929	A01	TTTTGTAATGCTTCTCTAGTCTTATCGGAATCTCT[C/T]ATATTGCTGTAAATTCTCCTTCACTGTATGAACTA	T/C
A01_4580345	Affx-152040738	AX-147208604	4580345	A01	CTACTTGCCAAAAATCTTCTAGTGCGCTGTGATCG[C/T]GTAGTAAAAACTGTTCGCCCCGGGAAGAAAAAGCT	T/C
A01_4581225	Affx-152043635	AX-147208605	4581225	A01	CTTTGGCAGGAGCAAGTATTTTCTGAAAATGATGC[C/T]TTTTTTGCATGGACATTTGTAAAACGCCATCCACT	T/C
A01_4581276	Affx-152034576	AX-147208606	4581276	A01	TTTGTAAAACGCCATCCACTTTGGCAGACACTCCT[A/C]TCATTCTTCTGGCCTGTGTTAACATTGGCTATTTG	A/C
A01_4582115	Affx-152032536	AX-147208607	4582115	A01	GGAAAGAGGGTATGGTTTTTCCCGAATATCCTTGC[C/T]GAGGAAGCAACACTGCGAGAGTTGTTTAGATTTTG	T/C
A01_4582480	Affx-152041595	AX-147208608	4582480	A01	AGTTTAGCCCTGTCTGGAATGATGGATAAGCAACA[A/C]AATGTGTCTAATGCCACAGGATCCCCTGATCCTGC	A/C
A01_4586253	Affx-152098805	AX-147265815	4586253	A01	CCCCTTGCATTTAGTTGCACATTGGGAGAGTTCCA[A/T]GTTTGATTGGAATCGCAAGGCAAAGGTTCAGAACC	A/T
A01_4586330	Affx-152058272	AX-147208609	4586330	A01	ACTGATTGACTGTGATGACAGGACTGGACCTGAAC[A/C]ATCCTTTTCCTTGCCCTTGTTTGAGCCCTCAACTT	A/C
A01_4589760	Affx-152081296	AX-147208610	4589760	A01	GGGGACCACATCGTCCCAAACTTGACAGCAACCTT[A/G]ACCACGTGTCCTCTTCTTGAGCTGCAAAAATGTCC	A/G
A01_4645186	Affx-152047546	AX-147208611	4645186	A01	GAGCGAGAGATTCATATATTGTCCCTTCAAGGACT[A/G]CTCTGCCCTTATGATCGTCGACGATGATTCACCGA	A/G
A01_4645354	Affx-152045284	AX-147208612	4645354	A01	TAATAAATATAGAGTAGTGATGGAGGTAGCGACCA[A/G]GAACTAGTGGATGAGGTGCCCAAACTGCAGGTTCT	A/G
A01_4650316	Affx-152102586	AX-147265816	4650316	A01	TGTTGAATGACGTCACAGCAGCGTTTATTAGGGTT[C/G]ATAATTGTTGAAGGCTCTCCTATATGCATGTAAAT	C/G
A01_4650436	Affx-152098858	AX-147265817	4650436	A01	GCTGTAAATGTTGTTGCAATAACCATTCCCATCAA[C/G]ATCAACCAACAAACTATGGAATATTTGGATTTGGA	C/G
A01_4671266	Affx-152050568	AX-147208613	4671266	A01	ACTACATGCGTCTTTGACTATACAACTTCTCTAAA[C/T]TTTCCCAAGTTCCTTGGAACACCCAACTATTATAT	T/C
A01_4678382	Affx-152077893	AX-147208614	4678382	A01	AGAAACTGGTTGAAAAAAGAGTGAGACTCATTCTC[C/T]GCTTGAGGAAAAAGTAGCTGCATTACAGATTCCTT	T/C
A01_4679158	Affx-152053889	AX-147208615	4679158	A01	CTGATGCTGTCAATTCCACAAAAATTACTTCCTTG[C/T]ATATTTTATCTGCGTGGAATACCATGTTCCTCAAG	T/C
A01_4679210	Affx-152068042	AX-147208616	4679210	A01	GAATACCATGTTCCTCAAGGCCCATATAGCATTTA[A/G]CCTTAGAGATGAATCCATAGACTTTGTCAATTGCA	A/G
A01_4679744	Affx-152031986	AX-147208617	4679744	A01	ATGATCAGAGAGAAGCTGAAATAGAGAAATGGCAG[C/T]CTTTTCAGTCAAAAAATGACCTGCACTCAGAGTCT	T/C
A01_4679934	Affx-152078261	AX-147208618	4679934	A01	GCACGTACAATGGTCTCATCATGGGTTAAGGCATC[A/G]ACTACTAGATCCAATACCTATATTCAGATTTGTTT	A/G
A01_4681007	Affx-152041591	AX-147208619	4681007	A01	AAAACTTGACCTGCAACACTCTAATTTTGAGCAAA[G/T]ATTACCCAAGGCCAGAAATACACCTTCAAGGCGCT	T/G
A01_4681661	Affx-152029611	AX-147208620	4681661	A01	AGCTAGTTTTGATTGATAAATCATTCGTAAAGATC[G/T]GGCAGCAGCATCTACAACCTGAAACAGGAGGGAAA	T/G
A01_4691529	Affx-152072767	AX-147208621	4691529	A01	GATGCCAAAAGGGGAAGCTTCTAATAGAAACCAAC[A/G]AAGTGAATGCTCTCATTCCTGATTTTCTTCACCCA	A/G
A01_4693318	Affx-152098722	AX-147265818	4693318	A01	TCATATGAAAGTTATCTTTAACTTGCAGGAGAACT[C/G]CTAGATGCCAGTATAAATCGCAGTCCCAGTGCTTA	C/G
A01_4693550	Affx-152053469	AX-147208622	4693550	A01	GGGATAATAAAGGTGCTGCTGCACGGTTTATGGAA[A/G]ACTGGTTTGAGAAAGAAAGTTCTGAAAGAAATTAT	A/G
A01_4694272	Affx-152065688	AX-147208623	4694272	A01	GACTTCAATCATAGTACATGTGGAGGAAAGAATGA[A/G]TTGTGCTATGGCCAAGGACCCGGGTAATTATTTCT	A/G
A01_4694536	Affx-152039992	AX-147208624	4694536	A01	GTTGATTATAGACATGCCTATATAGATTTATCCAC[A/G]CTTGAAGTTACTATTCACAAACGTGGAGCTTCCAA	A/G
A01_4694626	Affx-152048415	AX-147208625	4694626	A01	GCTGCAATGGGGTTTGCATTTGCTGCTGGTACAAC[C/T]GATGGACCTGGAGCTTTTGATTTCAAGCAAGGTGA	T/C
A01_4694774	Affx-152039713	AX-147208626	4694774	A01	GTTGTATGGCAGGGCAATCCTTTTTGGAAAATGGT[C/T]CGTGACTTACTTAAAACACCAAGCAAGGAGCAAAT	T/C
A01_4694840	Affx-152080591	AX-147208627	4694840	A01	CAAATAGATTGTCAGCATCCAAAGCCGATTTTGCT[C/T]GATACTGGTGAAATGAAGAAACCTTATGATTGGGC	T/C
A01_4696415	Affx-152064510	AX-147208628	4696415	A01	GTAATGACAAGGACTTTAAAAACATGCATGTTGTT[A/G]TAGCAGGGTTGACTAATACTTATTCGCAGTATGTA	A/G
A01_4696634	Affx-152052172	AX-147208629	4696634	A01	AGCTCAGTCATATAACTTTGTTAGGGTGCTTCCAC[A/G]CTATATGGTCCGAACACACTGAGCGCATACATTCA	A/G
A01_4698643	Affx-152057277	AX-147208630	4698643	A01	GAGGGTGCCATGAATCATGCTATGAACCAGGAAAG[C/T]TTGTGAAGTCATCCAACCAAAACTATGAGTCCAAT	T/C
A01_4701343	Affx-152074871	AX-147208631	4701343	A01	CCCTGTTTACCATAACAACAGCGCACATTGGCATA[G/T]CCTGAAATCAGACAACATTATGGTCAGCTGTCTTG	T/G
A01_4703238	Affx-152101341	AX-147265819	4703238	A01	TTACGGACATCCTCATAGTAGTTCAAAAGTACTAC[C/G]AATGAAATAAGAATATTGATGATGATGCACCTGAA	C/G
A01_4704121	Affx-152041559	AX-147208632	4704121	A01	GTGATTTGTGGAGTTAACAAAAATTTGCTATCTAT[C/T]ACTCTCATTTAAAAGGGTTAAAATCTTCGAAAGCT	T/C
A01_4704626	Affx-152094663	AX-147265820	4704626	A01	TGGATGTTCTCTTCTGAACAAGACTGTGATAATGA[C/G]ATCTTGTCCTGACCATTGCTCAGTGTGTGTCAGTG	C/G
A01_4711255	Affx-152058806	AX-147208633	4711255	A01	CTCAGTGGGGTTTTTTGTCATTACAAAATTTGGAA[A/G]AAAGAAATAACGAGTCATTTGTCATTCCAGCTATT	A/G
A01_4756511	Affx-152102620	AX-147265821	4756511	A01	GGCTTGTGTTCTTGAAGAAGATTATTAGCAGCGGT[A/T]AAGTCTCCATGCATCATGGCAATTGCTGATAACAC	A/T
A01_4791807	Affx-152055168	AX-147208634	4791807	A01	TTTATTTCTGATTTCTCCATGGTTGGAGTGGTCAT[C/T]GGTTCAATGCCTGCATCATACAAAATGGAAACAAA	T/C
A01_4792437	Affx-152041241	AX-147208635	4792437	A01	AGATGCATCCTTTAGGACGGATATTAGACAGCAAA[C/T]GATGTGGTGACCCAGAACTTTATAAGCTGGCCTTC	T/C
A01_4792440	Affx-152100523	AX-147265822	4792440	A01	TGCATCCTTTAGGACAGATATTAGACAGCAACTGA[A/T]GTGATGACCCAGAAATTTACAAGCTGGACTTCATC	A/T
A01_4819879	Affx-152047413	AX-147208636	4819879	A01	AGTACCCCAGAAACATGGAAGATAATGACAATTTG[A/G]CAGCCAAGTTTTGAAGTTATTAGTGTAATAGCATG	A/G
A01_4820018	Affx-152083836	AX-147208637	4820018	A01	CTTGGTACTTTATTCCAATTGAAGCTACTTCCAAG[G/T]TTATTAGAAATATATACACCCTATTTGTTCAAAGA	T/G
A01_4847901	Affx-152033457	AX-147208638	4847901	A01	GCAACCCATCCAAACCCAAAAATCCGGGCAACATT[A/G]AAGCCCCCCTTCCTTCCCAATCGGATAACTCAGCA	A/G
A01_4854880	Affx-152040180	AX-147208639	4854880	A01	CGGCGGGAGGGTTGGATCACCTACATCACTCTTGT[C/T]CCTGTCGTTACTGGTGTTATGATTGCTAGTGGGGT	T/C
A01_4857070	Affx-152071247	AX-147208640	4857070	A01	CAACTGGAAGCTCATTTGAAAGACTGATGGCAACT[C/T]GGTTAGACAATGGTGTTGCCTTTGTAAAGGAGTTC	T/C
A01_4861426	Affx-152045732	AX-147208641	4861426	A01	CTTGCTTATATGCAAATTTATCCAAAGAACCATTA[G/T]ACATGAATTCATAAATGATTGCCTTATTATTCATT	T/G
A01_4863348	Affx-152027564	AX-147208642	4863348	A01	AAAATTTCTATAAATCCAACCAAGATAGTACAATT[A/C]ACTACAATGAGATTTTTTAGTATTATAATATTTTT	A/C
A01_4864440	Affx-152052340	AX-147208643	4864440	A01	ACAACTATAAGATGCATATGAATACTGTAAGAAAA[A/G]TCTTGTAGGAAAAGACATAATAGGTTTTAAAGGAA	A/G
A01_4864985	Affx-152067487	AX-147208644	4864985	A01	TGCAAAATTTTCGTATTACATCTTCGATGTAAGTA[A/G]TCTAGCACTAATAATTGTGATATGATATAGTGTGC	A/G
A01_4877833	Affx-152050375	AX-147208645	4877833	A01	TGGACAATGGCGAGATACTTCTTGCAGCAGAACTT[C/T]CCGAAATGACATGTCGGTAAGATGCCAAGGAGCTC	T/C
A01_4878001	Affx-152028822	AX-147208646	4878001	A01	AAGGTCTCATGGTCGAATCCTTGGAAGATTTTCCT[A/G]GAGATGTAGGATTCAAGGGCATACTTGGCATGGTG	A/G
A01_4878234	Affx-152063237	AX-147208647	4878234	A01	TGCTTCAAAGAGTTCCGGTGTAGGAGCTGCTGCAA[C/T]TGCTGCAATATAGAATTGCACCAAAAAGACTTGTA	T/C
A01_4888943	Affx-152068725	AX-147208648	4888943	A01	TCTGAATATGTCGATGATTTATCAAACTCCAAGAA[C/T]GATTCAATTCCGGAATTCGAACAATTTCAGCGCCT	T/C
A01_4901792	Affx-152075725	AX-147208649	4901792	A01	GTCAAAGGACCACGACTTTCACCTTCTTGATGGAA[A/G]CTCGGTTAAAGCCCCCTTCATGGTCAGCAAGAAGA	A/G
A01_4901872	Affx-152082432	AX-147208650	4901872	A01	TTAGTGCTTTTGATGGTTTCAAAGTGCTTCGCCTT[C/T]CTTACAAGAAGGGAGAAGATAAGCGCCTTTTCTCC	T/C
A01_4902008	Affx-152048853	AX-147208651	4902008	A01	ACGCGGTTTCTTGGAACGCAAGCTTCCTTATCAAG[A/C]AGTTTCAGTAGGTGACTTCAGGATCCCAAAATTCA	A/C
A01_4906895	Affx-152039114	AX-147208652	4906895	A01	ATGGCGCCGGATAAGGCATCAAGTTTCGCCATGCT[A/G]CCTCGAAATATGCAGCATCTGAAGTTCTTCTTCTG	A/G
A01_4911396	Affx-152096124	AX-147265823	4911396	A01	CACAAAATGCAGATAACGAGGTTCCACCCGACAAG[A/T]TAGGAAACCCCAAACTAACATTATAACCACTGCCA	A/T
A01_4911470	Affx-152096486	AX-147265824	4911470	A01	TATATGCAACCGTTGCTAATTGACATGCCTCCATA[C/G]ACACTTGCTCCAGTTTTGTAGGACCACAAAATCTT	C/G
A01_4911536	Affx-152048348	AX-147208653	4911536	A01	ATCTTCCCATTTTTTGCATTCATTGCATATATTGA[C/T]CCCAATAGGTCTATTGATCCAGCAAAGACAACATC	T/C
A01_4911603	Affx-152043334	AX-147208654	4911603	A01	CATCATTTGCAACACTAACAGGTCCATTAGAAGTG[A/C]TGTTACTAGGATTAGCAGTGGACCATACAATTTTC	A/C
A01_4912274	Affx-152043164	AX-147208655	4912274	A01	TCAGGGGTAGGACCAGAAGGAGGACAACCAGGAAT[C/T]GAAGCATTGTTGCATTGATAAAACCATACATCATA	T/C
A01_4913429	Affx-152041289	AX-147208656	4913429	A01	TGCAGGATGATGATCCAAATAGGTTAACCACAAAA[G/T]CTTACCATTTGTTCTGTTTAGACCAATAACTGCAG	T/G
A01_4913640	Affx-152074813	AX-147208657	4913640	A01	AGGGATCCATTTGTTTCATTCACTGCATATATGTT[A/G]CCATTCCAACTTGGAAAATAAAGGGTATCTTCATA	A/G
A01_4913670	Affx-152064747	AX-147208658	4913670	A01	ATGTTACCATTCCAACTTGGAAAATAAAGGGTATC[C/T]TCATATATTGCTGGTGTTGCAGTTATGTCTTTGCC	T/C
A01_4913733	Affx-152103645	AX-147265825	4913733	A01	TCTTTTCCTGCATTGAATTTCCACTTCAAACTTAG[C/G]TTTGGTGCTGTTTTGGGACTGATCTTAAACTCTTT	C/G
A01_4917596	Affx-152035855	AX-147208659	4917596	A01	TACCTTTGTCTTGCTTTGGCCAGTGTCGGTGTGAG[C/T]GAAGGGTCAGATGTGTTCTTCTGCTGGAATACAAA	T/C
A01_4917698	Affx-152076730	AX-147208660	4917698	A01	TCAAGATCATCCAGTTGGTTCTCAAACAAGCACTC[A/G]GTGCAAATCAACTCCTCCCCAGAATTCATCTCACA	A/G
A01_4917793	Affx-152057091	AX-147208661	4917793	A01	AACAAGGTCTTCATCAATACATCCAATTTCCTTCA[A/G]CACATCTATCTGGAGAAAGAGTACAGTTGAGCATA	A/G
A01_4918030	Affx-152071926	AX-147208662	4918030	A01	TTAATTTACCCGGCCCTGAAAGTCAGGCATCTGTT[G/T]AAGTGCATCATCAGAAATTTGAAACTGAAGAGCAT	T/G
A01_4918607	Affx-152044380	AX-147208663	4918607	A01	GGAGGATACTTATTTCCATCTGATTTCAATTCCAG[A/G]AGAAGTTGAACTGTCTTTGCATAAACAGAGTTACT	A/G
A01_4918866	Affx-152032876	AX-147208664	4918866	A01	CACGCCTTGATTTTGGCATGACAAAATAACCTTGG[C/T]CAAATGCATTACTTTGATTCTGTGAACCACCACCA	T/C
A01_4918912	Affx-152044231	AX-147208665	4918912	A01	ACTTTGATTCTGTGAACCACCACCACTTGCATTTT[C/T]CACTGAGGATGGCATGTCAGGTTTAATCACCAAAA	T/C
A01_4919452	Affx-152094770	AX-147265826	4919452	A01	ACTCTTCCAGTTGTAAGAAATTGTTGTGTATTAGG[C/G]GATTGCATTATTGCCTCTGATATTTGGTTGCTGTA	C/G
A01_4921892	Affx-152061972	AX-147208666	4921892	A01	GGGAGTTCATCACGACACATTAAAATGACAGTACC[A/G]ATCTTATCAAGTCCTCTTCTGCCAGCACGTCCTGC	A/G
A01_4922783	Affx-152055141	AX-147208667	4922783	A01	CTCACCTTGATAACACCACGGCAAAATAGCATTTC[A/G]ACAACCTCCTTTACAATTGGAAGGAGGCCAGCATG	A/G
A01_4923876	Affx-152042445	AX-147208668	4923876	A01	CCATTGCCATTATTCTGATAGCCTCTGCCAGTTCC[A/G]GAGAAATTATTCCCATGCTGTTTTCCTCGAGATGT	A/G
A01_4927859	Affx-152082011	AX-147208669	4927859	A01	ATACCATCCTCTTGTTCTTTAGTAGGATCCTCCTC[C/T]TGTTCTTCAACAACATCAGCTTCCCAAGCCTTCTT	T/C
A01_4928229	Affx-152078104	AX-147208670	4928229	A01	AACAGAATGATAAACTGACCAGTTTTTCAACCGAC[A/G]AGCTCTTGATTGACTTGGTATCCTCATAAACAGTC	A/G
A01_4929033	Affx-152045746	AX-147208671	4929033	A01	CAGCTTTTTCTGGTGAAAACTCATCAGGATCCAAT[A/C]TTGGCTTGAGATATGTCTCTTCTATATAGTTTTTT	A/C
A01_4938082	Affx-152082784	AX-147208672	4938082	A01	TTAGCTTATATTGTAATTAATTCCTAGATACTGTT[A/G]CTTCATCCCGCACAAAAATTTCTCCCCAAGAGGGT	A/G
A01_4938231	Affx-152047573	AX-147208673	4938231	A01	CCGATTCTGTCTGAGCTTCGCGACCTCTGCGAACT[C/T]AGCTTCTTCATCACCATCACTACTCCTACTCTTTG	T/C
A01_4938577	Affx-152056584	AX-147208674	4938577	A01	GGGCGTTCACTTTGGAAAATTTGCCACCAACAAAC[A/G]GGTTTTAGTTTGAATTGGAAAGTTGTGTGACTTTC	A/G
A01_4941380	Affx-152066426	AX-147208675	4941380	A01	TCTATATAAACCCTTTCAACACAATCATTATTTTC[C/T]TTCCCAAAACGCACTCACATCGTGTCGTTTACTTT	T/C
A01_4942445	Affx-152027213	AX-147208676	4942445	A01	TATTTTGCTTATGAATCATTGCAGATGTCTTACTC[A/G]AGGAGATCAAGGTTAGATGTCCACCTGTGTTTATT	A/G
A01_4948173	Affx-152063854	AX-147208677	4948173	A01	ATGAGAGAGATTGAGTCTAACCAATATGCTTTATC[C/T]ACTTTTTCTTGAGCATCCATGTAGCTTGGGAAGTC	T/C
A01_4948539	Affx-152033492	AX-147208678	4948539	A01	GAAGAGGAAGAAATTTTCTTCACCAATCTCCTCCC[G/T]GATTTCCACATTGGCTCCATCTAATGTGCCTATTA	T/G
A01_4952047	Affx-152069808	AX-147208679	4952047	A01	TGGCCTTCCCTGGTGATTCTCTGCTTAAATAGCCC[A/G]TATCGATATCTCAAACCATACCCCCAAGAAGGTAA	A/G
A01_4954359	Affx-152096069	AX-147265827	4954359	A01	ATCAAAGAGATCATATACCAAATGATACTTTGAAA[C/G]GAGACAGATAAAGTGGAAAAAGACAGGAAGATATA	C/G
A01_4954663	Affx-152078207	AX-147208680	4954663	A01	AAGCAACTTGGAAAAGGTTCATGCTTCCAGCGGTT[G/T]AATATCACGGACGAGGATGGAAACGTTGGTGTAAG	T/G
A01_4956444	Affx-152029489	AX-147208681	4956444	A01	GTCTTCATGGTTGGCCTTGATTGTCTTGAAGGTGC[A/C]AGGCACTGGTGAGCTAGCTTTAGAACCTTCTCTAC	A/C
A01_4957790	Affx-152083992	AX-147208682	4957790	A01	GTAACCATCTCAACAAGCAACACGCCGAAGGAATA[C/T]ACATCACTCTTCTCAGAAAGCTTGTAAGATCTCAT	T/C
A01_4959130	Affx-152033290	AX-147208683	4959130	A01	TGAACTATAAAAATGGACTAAAAACTCACATGATG[C/T]TCCTTTGACTTTGTTTGTACTCTTTCTGTCTTCAA	T/C
A01_4959218	Affx-152080971	AX-147208684	4959218	A01	GTGTTTCTTTTTCCAGAAAGAAACAATGCAAAAAA[A/G]CTTGCACATTTCATCACAGCAGACTTAAAATTTGT	A/G
A01_4970162	Affx-152102832	AX-147265828	4970162	A01	GTAAATGAAGCCGGGTTTATGAAGGGTTCCCTATG[C/G]GATTGTCTGGCCATTTCACCCGGTTTCATCCATAA	C/G
A01_4970845	Affx-152065896	AX-147208685	4970845	A01	TCGACATTGCGGGGAGTTTCTGCAAGAGATTGAGA[A/C]AATGGAGGCGGAAACGTAAATCGAAGGAGAACACT	A/C
A01_4971160	Affx-152095663	AX-147265829	4971160	A01	TTGGGAGAACATCGTGTGCAAGGTTCTCTCCAATG[C/G]TTCATGTTAATGAGAGGGTTTTGGAGGAGAATGAG	C/G
A01_4971720	Affx-152056149	AX-147208686	4971720	A01	TGGCAGAAGCTGAGGAGGGTGGTTAATGGAAACAC[A/G]AGCGAGTCTGTTAGCCAGAAGCTTATTCGAAGTTA	A/G
A01_4971756	Affx-152066628	AX-147208687	4971756	A01	AGCGAGTCTGTTAGCCAGAAGCTTATTCGAAGTTA[C/T]AGTGTTAGCTGTAGAAATCCCTGTAGAACAGATGG	T/C
A01_4971835	Affx-152038264	AX-147208688	4971835	A01	ATGGATTTGTCGGTACTCCAGAGACTAATGGCAGT[A/G]TTTTGAATGGAAGAAAAGAGTTTACACTTCAAAGG	A/G
A01_4975149	Affx-152033881	AX-147208689	4975149	A01	AAGTAATCTTCACTTTCAAACCCAATTTTCTTCAG[A/G]TATTTCTTGGCATGCATTGAACTCAGCATCTTGAA	A/G
A01_4975623	Affx-152051014	AX-147208690	4975623	A01	TTTTGGGTGGGTGGGAGTGGGAGTTTTTTGTGTCA[A/C]CCTTCAAAATCATGATTCATGAGTTCATAATTCAA	A/C
A01_4979072	Affx-152054566	AX-147208691	4979072	A01	TGTCCTTGCAACACAAACAATGTGCTCATTTGGCC[A/G]TAGACAGTGGCGAAAACAATGCCGGTTGCCCATAT	A/G
A01_4980099	Affx-152067351	AX-147208692	4980099	A01	TTCCACCTGTTCCAAGGGCTATAAGGTAAAGAGCT[A/G]TAAAGCACACTGCACTTTCTAGAGTGGTGGCATGG	A/G
A01_4980167	Affx-152036893	AX-147208693	4980167	A01	TGGCAATTTTCATCTCCATGGCCATGGCAAGTTGG[C/T]TTTATACCAGAAACTGATGCAGATAATGTCAATAG	T/C
A01_4981762	Affx-152059642	AX-147208694	4981762	A01	TAATGATCCAAATATTGGAACCTTAAATACTGCTT[C/T]CTAGGTTGCCCTTGTATTTTGAATATTTGGAAAAA	T/C
A01_4986996	Affx-152051376	AX-147208695	4986996	A01	GCAGTCTGTGTTTGCTGCAGTTGGTGATTTATACT[C/T]GTACAAACTTTCTGCAGTTCTCTTTGGTGACAATG	T/C
A01_4987206	Affx-152035674	AX-147208696	4987206	A01	CTCTTTTCCCAGTTGGCCAATTGGTTTATGATCTA[C/T]TGTTCTGTTCGTACGCTATCAAATAGCTTGGAGAC	T/C
A01_4987390	Affx-152041329	AX-147208697	4987390	A01	GACCAACAAGTGCAATCATATGGCTGTATGTTGGC[C/T]TCCTTGAATTTTCAAAGGAACGTTACAAATTGAAA	T/C
A01_4988188	Affx-152030528	AX-147208698	4988188	A01	AATCTTCAAAGAAGCGTACCAATTGTTCTCTGAAG[A/G]TGGTACTTGCTGTCATATTTTTGCTTGCTACCAAT	A/G
A01_4988689	Affx-152036853	AX-147208699	4988689	A01	TTTTTATCCGAATATGCAAAAAATATGTCCCTTCC[A/G]AGCCACATTGTTTTATTTGATTCGGAAGAACAAAA	A/G
A01_5005546	Affx-152074736	AX-147208700	5005546	A01	CTTCTAGCGATATGCATGCTTCCACTATCATCAGT[A/G]GAAGCCATGGTTCGCCACTACAAGTTCAATGTAGG	A/G
A01_5009512	Affx-152057446	AX-147208701	5009512	A01	ATCATAAATGGTGCGCTGAATGAAGAGCTCTTCTT[C/T]AAAGTAGCAGGGCACAAACTCACTGTGATTGAGGT	T/C
A01_5010848	Affx-152071986	AX-147208702	5010848	A01	TCTACGGTTCAGTTAGTGTTGCAAGATACTGGGAT[A/G]ATAACACCTGAGAATCATCCAATTCATCTCCATGG	A/G
A01_5010965	Affx-152067375	AX-147208703	5010965	A01	AATAAAGATACTAAGAAGTTTAATCTTGTGGATCC[G/T]GTGGAGAGAAACACGGTTGGTGTTCCCTCTGGAGG	T/G
A01_5035364	Affx-152048796	AX-147208704	5035364	A01	TTTAGGAGTATTATTCTCTTCAAATTTCCTTTTTG[C/T]TTAATTTTAAAACAAAGTGTGTCTTTTTTTTCTAG	T/C
A01_5035512	Affx-152075519	AX-147208705	5035512	A01	TAAAAAAAGGTTCTTTGTGGGATTTATCCTTAGTA[A/G]TGTTGTGGTAAAACCTCCACCTCTGCTTCAAAAGT	A/G
A01_5036998	Affx-152072685	AX-147208706	5036998	A01	GTTTTAAGATGCAGGGTCAGAATATGCATAAAAGT[A/G]CTCTTAATGAGTCTTCTTACTTAGCACTTCAGACA	A/G
A01_5044662	Affx-152054565	AX-147208707	5044662	A01	CTATTTATATGTCAGGCCGAAACCAAGAGGAAACA[A/G]GGGTTCTTGTGAACTAACTCTATTGGTTGGTTGAT	A/G
A01_5044708	Affx-152069715	AX-147208708	5044708	A01	GAACTAACTCTATTGGTTGGTTGATCGAGCTGTTC[A/G]ACACTTCGAATCCAAGTCACTGGTAATTGACCCTT	A/G
A01_5044864	Affx-152037404	AX-147208709	5044864	A01	TCCAACAACTGTGGCTCTAAGAGTAAGGGTCTCCC[A/G]GATATCAGAATAACCAATGTTGGGATTTGTTCAGC	A/G
A01_5045017	Affx-152043930	AX-147208710	5045017	A01	CCAACAGCTACAATTGCAAATGAGAACTCACTACT[A/G]TTTATGGTGTCTTTCGATGGGACCTTCTCGTAAAT	A/G
A01_5045095	Affx-152053022	AX-147208711	5045095	A01	GTTTCAGCTCCCACTGTTGCCTTTACAGCATCCAA[A/G]ATTGTCGTCCCTAAAACGGTCGGTGTATAAGACAT	A/G
A01_5046083	Affx-152078274	AX-147208712	5046083	A01	TTAATGCAGTAGGGATAATTTGATCCATGAGGATG[A/G]CAAAGACGATCAAGTCCCTCCCAGTCAGAAATCAA	A/G
A01_5046962	Affx-152060281	AX-147208713	5046962	A01	TCAGCATGGAGTTTGCGCCCATTCCAGCTAGAATA[A/G]GATGCCATAACCGTTGAAACTCCCTGGGAAATGCA	A/G
A01_5047025	Affx-152076317	AX-147208714	5047025	A01	GAAATGCAGTCTAAGTAAGGTGCCATGTGGATTCT[C/T]TCTAATTCTTCATATGATAATATAGTATTTCCCTC	T/C
A01_5047674	Affx-152061266	AX-147208715	5047674	A01	GCAAAGGTATAGTGAGCTCCACTTGCTCTAACTTC[A/G]AGTGCTGTAGCGGCTCCAATTCTTTCAGCTATATC	A/G
A01_5048578	Affx-152051338	AX-147208716	5048578	A01	CCTTGACTTGAGAGCCGATTTTTGAAAGCCATCAA[C/T]CATATCAGCCCAATCCGATGAACGAGCAATTTCAA	T/C
A01_5049728	Affx-152097689	AX-147265830	5049728	A01	ATGGCTTTTGTTTCTTGATTGGATGAATATCAATT[C/G]AATTTGAGTTAGTTAGAGCTGAAAGAATCGAATAG	C/G
A01_5049900	Affx-152082196	AX-147208717	5049900	A01	TCTGCACTTCCTTAATTATAGTGCAAAAAATTGTG[C/T]CCTCCAATCATTTATTCCATCGCCACAAAAATGCT	T/C
A01_5062540	Affx-152052053	AX-147208718	5062540	A01	CATCATCACATCTTCCTTTTCATCTCCATTATCAT[C/T]CACTCCACCTTGTTGTGACTGCTGTTTATTACCAT	T/C
A01_5062739	Affx-152098895	AX-147265831	5062739	A01	TCACCGTTCTCATCAACCGTTGACGCCAGCGAACC[C/G]ACCTCGGAAACCTCCACTTGTAGATCTGACGCTAT	C/G
A01_5063102	Affx-152102639	AX-147265832	5063102	A01	TTATTATTGCTTTGGATTTTTGCATCAGCTTCTTG[C/G]GTTGTTTCCTCTTCTTGGGTTTTCAATGGATTTGG	C/G
A01_5066402	Affx-152102445	AX-147265833	5066402	A01	ATTTGAGGGCTACTAAAGCTTCCATGCCTACTAGA[A/T]GGCATCTCCTCTGCTCTAATAACAAAATCTTGAGA	A/T
A01_5066483	Affx-152061045	AX-147208719	5066483	A01	CCACTCAGATCCATTTTCTCCTCATAAGGATCATA[G/T]GGAATGTCATATGGGCTTCTTGGCATAACCGAAGG	T/G
A01_5066618	Affx-152069361	AX-147208720	5066618	A01	TTTCTTGGCGGCATTGCTGATTTCTTATCATCCAA[A/G]CCATTCTTCTTTGTGTCAGGGTGGAATCTAAAATT	A/G
A01_5067020	Affx-152048044	AX-147208721	5067020	A01	CTAAAATTTCTCCTTCTACTTGTAGCATTTTGTGA[A/G]GGATACTTATAAAGAAGCTCCCTTCTAGGTCTACT	A/G
A01_5097244	Affx-152049851	AX-147208722	5097244	A01	GGGGATGAAGGACACTTTGATAACTATGATACAAG[C/T]GGTCCCCAAAATATAAGCCCAAGTATTGGTATGGC	T/C
A01_5098186	Affx-152049994	AX-147208723	5098186	A01	AAATTTCTTGGTGAAGGTAAATGCAAACATTGGAA[A/G]TTCTGCAGTTGCTAGCTCTATCGAAGAGGAAGTTT	A/G
A01_5098586	Affx-152037754	AX-147208724	5098586	A01	CTTGCTTATCACAAAGAGAATTTTGCTTATGAGCA[C/T]TGGGACGAAATACTTGACATCTGCAATCAGTATGA	T/C
A01_5099122	Affx-152055600	AX-147208725	5099122	A01	GCTGCCAATATCGGGGCACTTGGTACAGCTCTTCT[C/T]TGCTATGTAACTCCAAAAGAACATCTCGGTCTACC	T/C
A01_5099341	Affx-152052153	AX-147208726	5099341	A01	TTGTCTTTGGATCCAATGACGGCCATGTCCTTCCA[C/T]GATGAAACATTGCCATCTGAAGGCGCAAAGGTAGC	T/C
A01_5104393	Affx-152067533	AX-147208727	5104393	A01	TGCAAATTGCCAAGGATCCAATCAAGCAAACCCTT[A/C]TCTTCTTTGTTGCCACCAGAAGCACCTTTTGCTGC	A/C
A01_5138100	Affx-152096928	AX-147265834	5138100	A01	ACAGTCACGTCCAATCCCAAGAACATCGAGCACGT[C/G]CTCAAAGTCCGATTTGATAATTACCCGAAAGGGCC	C/G
A01_5138416	Affx-152066405	AX-147208728	5138416	A01	TTTGTGGACTCACGTTTGGGAAGGACCCAGAAACT[C/T]TGTCACCGGATTTGCCTGAAAACCCTTTCTGCAAT	T/C
A01_5139010	Affx-152034540	AX-147208729	5139010	A01	GCGGAGAAGCTCGTTTACCTCAAAGCCGCACTCTC[C/T]GAAACGCTGCGTTTATACCCTTCAGTTCCCGAGGA	T/C
A01_5139052	Affx-152069630	AX-147208730	5139052	A01	CTGCGTTTATACCCTTCAGTTCCCGAGGATTTTAA[A/G]TACGCATTAAACGACGACGTTTTGCCAGATGGCAC	A/G
A01_5139201	Affx-152063495	AX-147208731	5139201	A01	CATGGAATTTAAACCGGAGCGTTGGATTTCGGTTC[A/G]GGAGAACCGGGTTCGATTCGAACAGCCAAAAGATG	A/G
A01_5139415	Affx-152055039	AX-147208732	5139415	A01	ATGTCGCTTACGCTGTTCATGAAGAATGGGCTCCG[G/T]GTTTACTTACAGCCACGTCAGCTTCTACCAGAGAA	T/G
A01_5143426	Affx-152096662	AX-147265835	5143426	A01	ATCAACTTCTTTTCTTCAGGACGCAGTTCAGGGTC[C/G]TCAAGAGGTGAACTATATGCCTACAACAGCAGCTC	C/G
A01_5180194	Affx-152061309	AX-147208733	5180194	A01	CTTATATTGCAGGTTGATGATTAATATGTCGTCTG[A/G]TTATAAGTTAGACATTGTTGATCATCATCATGACC	A/G
A01_5181277	Affx-152098920	AX-147265836	5181277	A01	TTATATTTGTTTAGGAAACATCAAAATTCAAAAGT[C/G]TGGGCTGCCATGTTTCTCATGGTAAATAGAATTTT	C/G
A01_5181445	Affx-152080114	AX-147208734	5181445	A01	GGCGGCATTACGGATCTTTCATTCGACGGTGTTGG[C/T]TATGCATGGCAGATTATCAACTGTGTTCTTACTGC	T/C
A01_5182173	Affx-152059079	AX-147208735	5182173	A01	CCAATGTTTTGGGGAGTTGCAACTGCAAGTGGATT[C/T]ATTGGACTTTCTATCAGCTTCACATCAATGTGGTT	T/C
A01_5200283	Affx-152074968	AX-147208736	5200283	A01	TGATGAGTGGAAACAAACTCTAACAGATCCATCTC[A/C]CTTTTCTTCACAGCTGAACAATGAAAATCCATGTT	A/C
A01_5200338	Affx-152048767	AX-147208737	5200338	A01	AATGAAAATCCATGTTTTGATTCTTCTCATAAGCC[C/T]CATGAAGTGATGATGATGAACTTGTTGTTGAAACT	T/C
A01_5200592	Affx-152066707	AX-147208738	5200592	A01	TGATTATTCTCTTTGAAAAGTTGTTGCATGAAGAG[C/T]AACTCATCATCATATGATTCAGCTATGATTGTTGG	T/C
A01_5200871	Affx-152031437	AX-147208739	5200871	A01	TGCCTTCTCTTTGTTGCGTTCCAATGGTTCTTGAT[C/T]GAGTTTTCAGTTCGCCCTGGTATATGCTTCGCGAT	T/C
A01_5223032	Affx-152079543	AX-147208740	5223032	A01	AATTGCTTCCAAATAAGTCTCTTCTGCAGCCCACA[A/G]ATCATTCTTCGCTTTCCATAGAAACGTTGCGTACT	A/G
A01_5224080	Affx-152060336	AX-147208741	5224080	A01	TAATCATGTGCAACGAGGTAGAGGAACTGAGCATA[A/G]TTTGAGAGAAGAAGAGAGTTGTTTGGTTCCTTGGA	A/G
A01_5224196	Affx-152047457	AX-147208742	5224196	A01	GTCATCACTCTCCATCTTGGCTGTTACGGGCGAAA[C/T]GAACTGTTTCATCGAGCCACGATTCACATCCTCCA	T/C
A01_5224534	Affx-152083416	AX-147208743	5224534	A01	CGTTAGATGATGACACGGTGAATGTCTTTACCGCA[A/G]AGGAATCAAATCCGCTCTGATTATCACTGACAGAC	A/G
A01_5224731	Affx-152055567	AX-147208744	5224731	A01	GTGTGTGAGAACACTTGCTGGAAGAGCCAAACGAA[A/G]GAAGCGTGCATTTCCGTTTGTACCCTCTCGAGGAT	A/G
A01_5225077	Affx-152029027	AX-147208745	5225077	A01	GCCCATTCACGAAATTCGAGGACGAGGTTGGAGAA[G/T]AAGTGCCGTCCGAATCTGAATCGTCTTCGTTGAGC	T/G
A01_5298760	Affx-152065014	AX-147208746	5298760	A01	GTGTCAGCTTCGGTTAACAATCTGCGATCCCTCAA[A/G]TTTGAAAAAACCTTCCTGGCCTCTTCAATTGTTCC	A/G
A01_5298834	Affx-152055110	AX-147208747	5298834	A01	CTTAGACATGCCAGATATAACTGCAGCACATGCGA[C/T]AATGTCCAGAGGGCAACCCTGTTGCATCATCTCAT	T/C
A01_5299091	Affx-152103311	AX-147265837	5299091	A01	GAATACAAGACATCTCAATGATCTTATTGTGATAC[A/T]CACATGCCTCCTGAATTTTACCAAGATCAACATGG	A/T
A01_5299523	Affx-152032185	AX-147208748	5299523	A01	TAACTTGGAAAAGCTTGTAAGCCTTCTCAATCTTA[G/T]TCACATTGCACAAGCCTTCAATAAGGGAATTATAA	T/G
A01_5299572	Affx-152052166	AX-147208749	5299572	A01	GCCTTCAATAAGGGAATTATAAATTTCTAAATCCG[C/T]CCTATATCCTGAGTTAACCAAATCCTTCAACAAAT	T/C
A01_5299657	Affx-152098034	AX-147265838	5299657	A01	ATCTTCTTTTCCGCCACAAACGACTCTATAAGTGA[C/G]CCATATATAGCTCTATCTATCAAATGACCCTTACT	C/G
A01_5299785	Affx-152103719	AX-147265839	5299785	A01	TATAATTATAGTAGCATAAGCCATCACATCAGCCT[C/G]AACCTTATCCTTCTTCATTTCTTCCCAAACCCTCA	C/G
A01_5299903	Affx-152075639	AX-147208750	5299903	A01	GTATAAGCAAACACGTCCGGCTTGCACAAATTCAC[C/T]CTCATTCTCTCCAAAACCTCCAGCATTTCGTCGAT	T/C
A01_5300104	Affx-152048879	AX-147208751	5300104	A01	ATAACCCTATTATACAAAAATACCCTAGGCTTAAC[A/G]CCAAACTTCTTCATCTTCTCATACACATAGTAAAC	A/G
A01_5317091	Affx-152067489	AX-147208752	5317091	A01	TTTTGTTGCTGCTTTTGGTGAAGTCACTTTCTATG[C/T]ACCAAACAGTATTAATTAATCAATATTCCAAATAA	T/C
A01_5317206	Affx-152099173	AX-147265840	5317206	A01	AATATCCAAATTCCAACATTTGTTCTTTTTCCCCT[C/G]CTCTCTTGTCTCTGTTACTTCAATTCAATTCAATA	C/G
A01_5318109	Affx-152070678	AX-147208753	5318109	A01	TCTCATTATCAACTATTTTGGTGGAATATTAGAGC[A/C]TACAGATAATGCCGGTTGCCAATAAAGACTTGGAT	A/C
A01_5318682	Affx-152083123	AX-147208754	5318682	A01	GCCATGGAAGATTCTATACTGGAAGTGCATACATA[A/G]TTCTGAATGTAAGATACTGGCAACCTTATTTCTTT	A/G
A01_5319948	Affx-152071090	AX-147208755	5319948	A01	GGATCATGCAGTGTTCAATACAGGGAAATTCAAGG[C/T]CATGAATCACAGAAGTTTCTATCTTACTTCAAACC	T/C
A01_5322309	Affx-152031498	AX-147208756	5322309	A01	TTTCGGTCATATTTTACTAATTGGCCTAAAACAGC[A/G]GAGCCTAGGCTTTATGAGGAAGGCAAAGAAAAAGT	A/G
A01_5322660	Affx-152073149	AX-147208757	5322660	A01	CAAATTCAGGTTTGGCTGGTGGATGGTGATGAATT[A/G]TCTCTTCTTTCAGTTGCAGAGCTGACAAGGCTTTA	A/G
A01_5324605	Affx-152033162	AX-147208758	5324605	A01	TTTTGGCTTGCAGGAGGATAAAACAGCGGCCATTT[A/C]TCACATGAATATTATGGCTGATTCAGCAAGAACTA	A/C
A01_5326763	Affx-152102258	AX-147265841	5326763	A01	ATTTATGTTTGGATTGGCTTACATTCAACTGTCAA[C/G]TCAAAACAAGAAGCTCTCAGCCTTGGATTGGTAAA	C/G
A01_5329211	Affx-152064074	AX-147208759	5329211	A01	GTTTCTGGTAATCCAGTAACTGGCATCGATTTAAC[G/T]AAAAGAGAGGTATTTCTTGAACTGAAGAATTCTTG	T/G
A01_5351672	Affx-152047456	AX-147208760	5351672	A01	TTCAATACTCGTATTCGTATTTGTGTAACGTAGGT[A/G]AGGAAGGACCTTATTGAAGGGTTCCCGCAGAGGAC	A/G
A01_5351747	Affx-152060908	AX-147208761	5351747	A01	TTCGATTCGCTGAACGATAACGGACTCACGTTTGG[A/G]ATTTACTACCAGAATATTCCCGCCACTCTGTTCTT	A/G
A01_5353314	Affx-152063757	AX-147208762	5353314	A01	ATTATGTGGTGGTGGAGCAGAGGTACTTTGACGTT[A/G]AGCTTTCCCCAGCAAACGATGACCACCCTTCGCAT	A/G
A01_5355323	Affx-152096058	AX-147265842	5355323	A01	GCAGTGATTCATGAACCTGATGGGCCAACACCAAC[A/T]TCTCAATATGAACATTCATCTGTTCCTGCCACAGT	A/T
A01_5355442	Affx-152030967	AX-147208763	5355442	A01	CTGGGCTGGTACCTTTGAAAAATACTTCAACATTC[A/G]AGATACTTATCGTGATGATTGTCCAGGTTTGTCTC	A/G
A01_5356809	Affx-152073505	AX-147208764	5356809	A01	AGTAGTGATCTAAGGCCATTCGGAGCAAGGGAAGA[C/T]ACAAGTCTCTCAGAGTTCCAAGTGGAACTGATCCA	T/C
A01_5359018	Affx-152096178	AX-147265843	5359018	A01	TTGCAAACCAATTCTTTTCTCCATTCCTGTTAAGC[C/G]ACACCGTTTTCAAGCCTTCACTTCTCAGTTCTCAG	C/G
A01_5369169	Affx-152081939	AX-147208765	5369169	A01	AGGCAATTAAAACAAAAACTTCTCAAAATTACTTT[C/T]AAAATGGCAAAAGCTTCGTTGTTACTTCCTTGCTT	T/C
A01_5395496	Affx-152103382	AX-147265844	5395496	A01	CGTCACCTTGTTCGCAATGGATGTAATGGATGTAT[C/G]CAATGGTTTGCTTGGTGGGTTTGTAGCCATTACCT	C/G
A01_5409454	Affx-152075196	AX-147208766	5409454	A01	TTTCTCAAAAAGACTTTCAAAATGGCAAAAGCTTC[A/G]ATGGTGCTTCCTTGCTTGCTTTTCTTATTTCTCCT	A/G
A01_5424890	Affx-152063654	AX-147208767	5424890	A01	CATGGGCTGCCATTATTTGTGGGTTCGTCTCGGCT[C/T]GATCTTAATTGGGCTAAACATCTTGGCATTAAAAA	T/C
A01_5425215	Affx-152064390	AX-147208768	5425215	A01	CCTTGAACAAGCTTAAATTGCTGAGAATCTCCATT[A/G]ATGAGGAAGATTTAGGCCTTGATATCTAAAGCCAT	A/G
A01_5428199	Affx-152103995	AX-147265845	5428199	A01	TACAGTAAAATTGCCTAATACTTGCTTTCCTTTCA[A/T]ATATTGACATGGTATTCTTCCCACTTCCACAGTTC	A/T
A01_5429411	Affx-152041121	AX-147208769	5429411	A01	CGGAGATTTGAATAATTGAGAGAAAGAGACTTACA[A/G]TGTATTAGCATACTGAATATCAGCTTCCAAAGTTT	A/G
A01_5433417	Affx-152060783	AX-147208770	5433417	A01	ATAAACACTTATACTAATTCCTAGGGAATAAGCTT[A/C]TCATCTCTCATGCAATCGATCCAATACAATATTGA	A/C
A01_5433628	Affx-152026849	AX-147208771	5433628	A01	TTTCCATCACAATCTCCTCCCAAACATGTTGCTTC[C/T]CAGCCATAGCCCTAGAAAACAAGAAGTTCTCAACA	T/C
A01_5433696	Affx-152098352	AX-147265846	5433696	A01	ACAAACATCTCTTGTGGAACATAAACACCAAGCTT[C/G]TTACCAATAATTGGCCACATCTCTTTCCAAGTGAA	C/G
A01_5434005	Affx-152027404	AX-147208772	5434005	A01	AACAATAAACCAGGCCTATGAACAGACCAAGATAC[C/T]TTAGTACCATTCAATTTCTCCATAAGAAGATCCTC	T/C
A01_5434200	Affx-152070028	AX-147208773	5434200	A01	GTTTGGAGTGAAACATGCTTTAGATTCTTTGCATT[G/T]GGGAACAAAGAACTCAAAGCATTTGACATCATTAC	T/G
A01_5434252	Affx-152098060	AX-147265847	5434252	A01	AAGCATTTGACATCATTACCTTGTTGATCTCACAA[C/G]TCTCTTGTGTCTCTAATGGGAATTGACTTGCCCAT	C/G
A01_5434305	Affx-152040021	AX-147208774	5434305	A01	GGGAATTGACTTGCCCATGTGACCCAAAACACATG[A/G]GTCACATCATGAAGACATGAAAGCTTCTTTTGAGT	A/G
A01_5459030	Affx-152028918	AX-147208775	5459030	A01	CCGAAGAAGCTCGACGAGAAGAAGAAGGAACCTCT[C/T]CAATCCGAAGAAGAGGAACAGCCACAACAACCAGA	T/C
A01_5461765	Affx-152079787	AX-147208776	5461765	A01	AGAAATGTAGTAAAGAAAATGCAGTCTTTGGGACC[G/T]GAGTTTGATGTTTCTCCACATGTTTCAGAATCTCA	T/G
A01_5462127	Affx-152069789	AX-147208777	5462127	A01	GTGTTTAGAGAAGGTGCAAAGCAGCATTGGGATTC[C/T]GTGAAATCTTATTTTCAGAAAGTAAGTTTTCAGAC	T/C
A01_5464625	Affx-152039144	AX-147208778	5464625	A01	ATGAGAATGCTGAAACTTCACCTTCTGTTTGGATC[A/G]TACGTTCCATGTAAGCATTTTCCAAGGACTAAAAT	A/G
A01_5465413	Affx-152069527	AX-147208779	5465413	A01	GAAGAGAACCGTGGAACTTTGTTGATTAAACTTAA[C/T]GGTTGGAGAGAGTTTAGCTTTCTGGACACTGACAG	T/C
A01_5469906	Affx-152039295	AX-147208780	5469906	A01	AAAATAAAAAATAAAAAACCTGCAGGCTCTCCGTC[A/G]ATCTCAACATCAAAGTAAACCTTGTGTGTGACTTC	A/G
A01_5482165	Affx-152057375	AX-147208781	5482165	A01	CCTGATGTGGATTTGATGTTTGATTGCATGGATAA[A/G]CCTACGATTCTCAAGGCTGAGCACCAGAATTTTCC	A/G
A01_5484974	Affx-152080724	AX-147208782	5484974	A01	GGCTATCGGGAGAAGAGGGCAGGATTTCATGGAAA[A/G]CTTGAATATGGATCGAATTTATGACTACATGTTTC	A/G
A01_5485056	Affx-152065041	AX-147208783	5485056	A01	GAATACTCGAAACTTCTACAGTTCAAGCCTACTCC[C/T]CCATCTTCTTCCTTGGAAGTTTGTGTGGATTCTGT	T/C
A01_5485119	Affx-152046344	AX-147208784	5485119	A01	GATTCTGTGCTTTGCTTCGCAGATGAGAAGCAGAG[A/G]GGATTCCTTAATAGATCAAGTACGTTTGCTTCACA	A/G
A01_5504350	Affx-152047806	AX-147208785	5504350	A01	TGCTATTCTTGGCCTTGCATATTCTACTATTCCCA[C/T]AGGACTACTCTCATCATCTAATTTGAACACAACTC	T/C
A01_5504531	Affx-152070687	AX-147208786	5504531	A01	ACCGCCTTTATAGGAGTCGAATCTTGTTCCATCTC[C/T]GGCAAAATAAGGGACAATCCGAAATCAGAAACCTT	T/C
A01_5504642	Affx-152054585	AX-147208787	5504642	A01	ATATCTCTATGGATAATTGGTGGAACAGCATAGTT[A/G]TGAATGTACTCAATTCCCCTGGCAGCATCCAATGC	A/G
A01_5504840	Affx-152034815	AX-147208788	5504840	A01	TCCTCACAGAAACCTATTAGTCTCACAAGATGCTT[A/G]TGATGAAGCCGCGATAACAATGACAATTCTGAATC	A/G
A01_5504897	Affx-152064491	AX-147208789	5504897	A01	GACAATTCTGAATCAAATGCAATTTCCTTCTCTTG[A/G]AATTTCTTCTTTGTGCTAGAAACAATATCTCCTCT	A/G
A01_5505708	Affx-152035417	AX-147208790	5505708	A01	AGAAACATCATTAAACAAATCAAACTTTTTGGTAT[C/T]TTCAGCACCACCCCAACATAGGACAAATCCATTTT	T/C
A01_5505771	Affx-152069806	AX-147208791	5505771	A01	TCCATTTTTTCTTCTAATACCACAAGTGAAATCTT[C/T]TCCCAATGCAAGTCCTGAAAACTCTGAATAATAAG	T/C
A01_5505969	Affx-152080987	AX-147208792	5505969	A01	ATCAAATTGTGCTTGAATTTGACTACTATTGTTGT[C/T]ACCCCAACAATGAACCTTTCCATTATCCATTAATA	T/C
A01_5523220	Affx-152034176	AX-147208793	5523220	A01	TTGCATGCATAATTCCAATCTTCAACTCTTTTGAG[C/T]AACTATGCTTGTTGTGGTAGCTGGTTAACTGCCAT	T/C
A01_5523806	Affx-152027108	AX-147208794	5523806	A01	AGAACCCCATGAATCCTCACTTCCATCCTCATTAC[C/T]CTTGAGTTCATAGTCCTGATCCTCACTGCCATCAC	T/C
A01_5524048	Affx-152076671	AX-147208795	5524048	A01	ATCAAATCCACCATTCTCTACTTCCATTGTAGTTT[C/T]AGCATTGTCTAACACTTGGACATCATCTACCCCTT	T/C
A01_5544998	Affx-152080633	AX-147208796	5544998	A01	TCGGAGAAGTTGAGGTTCTTGTGAAGGACGAAGTG[A/G]TAAATTCCGTTGGGTTTGTTGTGGAACAGTTGAGC	A/G
A01_5549149	Affx-152084060	AX-147208797	5549149	A01	CTTTGTTCCACTTGGTGGTTTCTTCTCAACACCTT[C/T]CGAATTCAGAAGCAGTAGTAGCACCCTAATAAACC	T/C
A01_5550759	Affx-152053136	AX-147208798	5550759	A01	GCAGATACATGGCTTGCTTTTTTCGGGCCAGATCG[A/G]GTTGGAAAAAGGAAAATTGCTTTGGCAATTGCAGA	A/G
A01_5551689	Affx-152029620	AX-147208799	5551689	A01	TTATCAGAAAAGAAAAATGCAATGGAAAATTGGAT[C/T]GAGAGTGTTCTTGGAAGAGGATTTGTTGAAGCAAA	T/C
A01_5553765	Affx-152041465	AX-147208800	5553765	A01	TCATATATTAGAGCAGATACATGGCTTGCTTTTTT[A/C]GGGCCAAATCGAGTTGGAAAAATGAAAATTGCTTT	A/C
A01_5554089	Affx-152040331	AX-147208801	5554089	A01	AGGTAGGTTTCGTTACTCATTTGGAAAGAAAATCA[A/G]CATCAACAATTCCCTGTTTATTGTATCCTGCGCGG	A/G
A01_5555574	Affx-152072114	AX-147208802	5555574	A01	ATCTAATATCATAAGTACCATGAAATGTCACCCAT[A/G]TCAATGTTTTGTTGAACAGCCCGGATGCTGCTACC	A/G
A01_5564951	Affx-152103820	AX-147265848	5564951	A01	TGTTCATGTGTTAACATGGTGGAGTAGTTGTTGCT[C/G]GAAGAATCCTTCACAAGAGAACTAACCCAAGACAC	C/G
A01_5565707	Affx-152063779	AX-147208803	5565707	A01	TCTTCTGGCTTGTGCGCGAAGAAACACACTCTTCT[A/G]GTACATGCCATCTCGTCCTTGCACAGCCTTGTTCT	A/G
A01_5565932	Affx-152047386	AX-147208804	5565932	A01	GCGAAAGGACACTCTGTCCAATCGTGTGAATACGC[C/T]CTCGAACATGGTTTCACTTTGAAGGTATACATTCT	T/C
A01_5566493	Affx-152031387	AX-147208805	5566493	A01	TTTGTTCCAATTCTCCTACCATACCATAATCCAAT[C/T]TCACCAACGTTATGGCCCTCTTTCTCAATAGCTTC	T/C
A01_5566616	Affx-152032807	AX-147208806	5566616	A01	CTGTGGTGCAACCCTTCTTGACAAGTCTTATTATT[A/G]ATCTTGGATTCCATTGTGTGTCTGATTTTCTTGAC	A/G
A01_5589372	Affx-152073455	AX-147208807	5589372	A01	TTTGATCCTTCTTCACATTTGTTGCTCTCAATTGC[C/T]GTAGATTTTCCCTCTTCAGCCATCAAATTTCCATC	T/C
A01_5589786	Affx-152037671	AX-147208808	5589786	A01	TTCTTGTTCTTGTTCTTCTTCCTACTCTTCTCATA[A/G]TAACAAGTGTTGGTAATCTCTTGAAGCTTTCCATT	A/G
A01_5589971	Affx-152069858	AX-147208809	5589971	A01	GCTAAGAACAAAGAAGTTTTCATTTTCAAGTAAGA[A/G]GAAAGTTGGCACCTCCCTGAATGACAATGTCGATT	A/G
A01_5598002	Affx-152060888	AX-147208810	5598002	A01	GAGAAAAGTAGTACCGCTTCAACTAAATGGTAATG[A/G]GGAATTTGAGGGAAAAGATGATGGATGACATGGGT	A/G
A01_5600285	Affx-152050045	AX-147208811	5600285	A01	ACACACACATATATAACACTATAAAAGTGCATAGG[A/G]CTACTATTTCTACACTTCTAAAGACAATTGGAATT	A/G
A01_5614230	Affx-152082981	AX-147208812	5614230	A01	CTGCTACTCAACAAGGATCTGGGAAGGTTGGAAGA[C/T]GGAAAATTAACTTTTTGTCAACCCAAAAGTGGGAG	T/C
A01_5637219	Affx-152057781	AX-147208813	5637219	A01	GCATATCTTTGGCTATGATTCTCCACTCTCAGTAT[C/T]TTCTCTATTATCCAAATTGTCTTCTCCTGAAGCTC	T/C
A01_5639485	Affx-152027594	AX-147208814	5639485	A01	GCTTCCACTCTCTCCATCTTCTTTAAGACTTCCTC[A/G]GCTAAATTAGACAGAGAGGGATATTCCAGATTTCC	A/G
A01_5639584	Affx-152031120	AX-147208815	5639584	A01	CCTTTCTCCAACGCAATTCTTACGCAACAATCTTC[A/G]TCGTTGCAGAACTCTGATAACAACTTGACAGCATA	A/G
A01_5640667	Affx-152076326	AX-147208816	5640667	A01	ATCAAAGTCCATATTCCGGGTCACTATGGCAGGTT[C/T]GACGGACCAGTTCTTAAGAATTCTCTCCAGGGAAG	T/C
A01_5648502	Affx-152075064	AX-147208817	5648502	A01	AAAAAGCATAAACGAAGATGTTCTAATATACATAA[G/T]GCACATAAGGTTTGTATCGTGAATGGATTACACAT	T/G
A01_5684600	Affx-152070092	AX-147208818	5684600	A01	CCAACCATTCCTGAAATAATGGAAAGTCCTCAATT[A/G]CCCTTGCCAGCTAGATTGTCACATTCTAAATCAGC	A/G
A01_5685043	Affx-152065916	AX-147208819	5685043	A01	AAAGCACCAGAAGGCATTTGCTCAATTCAAATTGA[A/G]TATGATCGAAACAAGCAATCTGTTTGGTCTGTTAG	A/G
A01_5694095	Affx-152029483	AX-147208820	5694095	A01	GAACTCTATCAAGATGTGAGAAGAAATTCATTAGA[A/G]GAGGCTCTGAAGCTTTGCACAGAACATGGATTGCA	A/G
A01_5694371	Affx-152031882	AX-147208821	5694371	A01	GGTCAAGGGATGGAGGAAATGTTGCAAGTGAAGAA[A/C]TTCAAGCCTCAATTCTCACAGCAAGAGCTTTCTTT	A/C
A01_5699222	Affx-152050887	AX-147208822	5699222	A01	TCTTTGACTCCTTGGATTCCGAAAGTGGACGGTTT[C/T]GATCCTAATGCGATTACGAGCTTGTCATATGAGAT	T/C
A01_5710932	Affx-152077351	AX-147208823	5710932	A01	CCAGGTTTATTGTCAATAATGACCTCCCACCAGTG[C/T]CCGAGCCTTCATATTCTGTAATTAAAAAAATTAAT	T/C
A01_5742316	Affx-152033130	AX-147208824	5742316	A01	GCCTATTGAGCGGATTCTTGGAGACATTGGGGTCT[G/T]ATTTTCAACAGTTACCAATTTATGAAAAAAGTTGG	T/G
A01_5743710	Affx-152056008	AX-147208825	5743710	A01	CACTATGAGGACGATGGAAAAGGGAGGATAAAGCG[A/G]AGAATTGTACAAAGAATAGGAAGATCCTGAAGGAA	A/G
A01_5756505	Affx-152032985	AX-147208826	5756505	A01	GCCGCTAGAACCACTATTGGCATTACAATTTTTAG[C/T]TTCCAATTCTAATCCACTAACTCTAGCATCTAGTT	T/C
A01_5759781	Affx-152063745	AX-147208827	5759781	A01	GCTTCATACGCCTCTTCCAGTGACATGGCAACAGT[A/G]ACTCCTTTTCCAGCAGCCAGTGCTTTGATAACAAT	A/G
A01_5759858	Affx-152068059	AX-147208828	5759858	A01	TCCTTGTTCTTGAGTATATTGTTTTGCAACGGATG[G/T]GTCTGTAAATGTTTTGTACTGCATTAATTAATCCA	T/G
A01_5761231	Affx-152076653	AX-147208829	5761231	A01	TAAAGCTTAAAGTTTCTTCCAAACGAAAGCTTGAC[A/G]TAAATGAAAGCGTGGAGGTGAATTCGGTTTCCTAA	A/G
A01_5763069	Affx-152070658	AX-147208830	5763069	A01	GGTATGATGTAAGGACCAAAAAGGACTTCGCCAAG[A/G]TTAGGGAATGGACTTTTAATGAGAAAGAGTCATGG	A/G
A01_5763119	Affx-152033861	AX-147208831	5763119	A01	TTTAATGAGAAAGAGTCATGGAAAGAAATGGTAAT[A/G]GAGGTAGTTGATGATTACTTAAGGCTTACACTAGG	A/G
A01_5763486	Affx-152047536	AX-147208832	5763486	A01	ATGGGCTCAAAACTGTCCCTCAGAAAGAAGTTTCA[A/G]TGCAGAAAGAACCGGCTACTGAAGTAATATTTAAT	A/G
A01_5763638	Affx-152061935	AX-147208833	5763638	A01	GCTATTGAAGAATATGCACAGGCAGCTAAAAGGGC[C/T]TGCCCAGAAAAAGCACGAAAACATCTTGCGTATCT	T/C
A01_5763803	Affx-152031704	AX-147208834	5763803	A01	GTTTGTAAGTATGTGGCACAGAACTCGGACATGAA[C/T]CCTTTGCCGTCCCAAAATGATCAGAGTATGATGCA	T/C
A01_5763917	Affx-152062050	AX-147208835	5763917	A01	TCAGAAAAGAGTCAGGATCTAAATGATCAGAGTGC[A/G]ATGCAACTTAGAGATGACAATCATCTTGCACCTAT	A/G
A01_5764015	Affx-152076572	AX-147208836	5764015	A01	TGATCTAAGTATTTTGCCACCAGTTGTGTCGTCTC[C/T]TGTGGATGAAGTTGCAGATGAACCTGAGTTTTGTC	T/C
A01_5764137	Affx-152081573	AX-147208837	5764137	A01	ACATGAAAGTGGGTAGGTCCAAAGCAAAGAGGCAT[C/T]TATTGGCTGAAGGATGGAGCTATCACTATGCAAAC	T/C
A01_5764745	Affx-152056819	AX-147208838	5764745	A01	CTTGCTGGCTTTGAAAGTCATGCTAGTGGCTGTAG[C/T]ACACGCAGACCGGCTGCAAGTATTATTTTAGAAGA	T/C
A01_5764869	Affx-152055781	AX-147208839	5764869	A01	GGGAAGCTATGGCAAAACCACCAAAATATTTTCAT[A/G]AAGGCGAGAATGACAATATTTGTTCTGTTTGCCAC	A/G
A01_5764966	Affx-152032429	AX-147208840	5764966	A01	TCAATGTCCATCTTCATTTCATGTGACATGTCTAG[C/T]TGATGAGGTAACTAATAATATTCTTCCTCAATCTC	T/C
A01_5765424	Affx-152035968	AX-147208841	5765424	A01	GCAACTAACTCGAGAAGATATAGTAAAAACTGGTT[A/C]TGCGGAAGCGACTGTAAAAAGGTATACTAATCAAG	A/C
A01_5766010	Affx-152043583	AX-147208842	5766010	A01	GTTGCACTCTCAGTGATGCATGAATGTTTTGAGCC[C/T]CTAAAGGATCCTTCGTCTACCAGAGATCTCACGGA	T/C
A01_5768584	Affx-152050690	AX-147208843	5768584	A01	TTTGGCTTTGTAAAGATGACAAAGTTCGAGAGGTT[A/G]CAGTTCTTGGACAATACCTTTTTAGATTTTCAGGA	A/G
A01_5845899	Affx-152051811	AX-147208844	5845899	A01	CTATCTTTCTCAGCTTTGCTACTAAGTTTAAGGCA[C/T]CACCATCAGCACTTGAAGAGTGAGAGACCAATGAT	T/C
A01_5846001	Affx-152047826	AX-147208845	5846001	A01	GTTGGAAACTGGGTTCATGATGATTCATACCCTCT[C/T]TACCAATCTTCAAGCTGCCCCATGATTGATCCTCA	T/C
A01_5849111	Affx-152078917	AX-147208846	5849111	A01	GAAAGAGGACTAAGAACATGGGCTAATTGGGTGGA[A/C]ACTAATATTGACAGAACCAGAACCAAAGTATTCTT	A/C
A01_5852625	Affx-152054594	AX-147208847	5852625	A01	GCAGCATGTGCTTTAAGGCCATCAATCCAACTATA[A/G]CCAACTCCATCACTGAATTGTTCTTTCTGCCTATA	A/G
A01_5852829	Affx-152030119	AX-147208848	5852829	A01	TTCCTCAGAACCCATTTTTCGATGCGTCCTTCCTC[C/T]GGTTTTATCTGAAAAGGTCACACAATAAATCCACT	T/C
A01_5853564	Affx-152066862	AX-147208849	5853564	A01	ATGAATTATGATTATATATATACCTGGACAGTAAA[A/G]TGAAACTCATGATGAACTGTGCCTAGATAATCTGC	A/G
A01_5913981	Affx-152062650	AX-147208850	5913981	A01	CCATGAACCCATCTCACCAAGTTATGGAACAAGGA[A/C]CATCACAGCAGGTACCCCACTTTTTTTTATTATTG	A/C
A01_5914771	Affx-152041321	AX-147208851	5914771	A01	CTCTCGTTTATCTTCTGGACATTTACCATTATCGC[A/G]CTCTTCAAATATGTCTTCATTGTGATGTCTGCTGA	A/G
A01_5914816	Affx-152069522	AX-147208852	5914816	A01	TATGTCTTCATTGTGATGTCTGCTGATGACAATGG[A/G]GAAGGTAGAAACCTTGCAACACAATTCTAGCGAAG	A/G
A01_5915102	Affx-152079868	AX-147208853	5915102	A01	GGTACCTTTGCATTGTACTCACTTCTCTGCCGAAA[C/T]GCGAGGCTAAGTATTTTGCCTAATCAACAACCAAC	T/C
A01_5915743	Affx-152027027	AX-147208854	5915743	A01	CAAAAATATATCTTGCACTTTCTCCTTTCTACATG[G/T]TAAGGTTCATTCGAGCAACCGGCGTTGAAGGATGG	T/G
A01_5915790	Affx-152040374	AX-147208855	5915790	A01	CGAGCAACCGGCGTTGAAGGATGGTTGTCCTTAGG[C/T]GGCGTGGTGCTATCAATCACAGGTACCTATAGCAC	T/C
A01_5916030	Affx-152055416	AX-147208856	5916030	A01	GTCGAGACCATGTTCGCCGACTTGGGTCATTTTTC[A/G]GCTTTATCAATAAAGGTAAAATTGAAAGTAGAGAT	A/G
A01_5917189	Affx-152056451	AX-147208857	5917189	A01	GGATCAATTGAACTACTTTACATCTCAGCTTGCAT[A/C]TGCAAGGTTCATGAAGGAGGTTGGATTCCACTTGT	A/C
A01_5917228	Affx-152040716	AX-147208858	5917228	A01	AAGGTTCATGAAGGAGGTTGGATTCCACTTGTTCT[A/G]TCTTTCACTTTCATGTGTATAATGTACACATGGAA	A/G
A01_5917897	Affx-152078358	AX-147208859	5917897	A01	ATAGTAAAGAAAATTGCAATAGATGTTGTTTTTGC[C/T]TTTCTGAGCAAGAATTGTAGAGAGCCTGATGTTGT	T/C
A01_5919009	Affx-152041242	AX-147208860	5919009	A01	TGGACAGAGGCATTGAAACAGGTAAGCGCCAAAGC[C/T]ATAAACACGGCGAGATCTGTCTCTTCTTCTTGTAT	T/C
A01_5934638	Affx-152061311	AX-147208861	5934638	A01	GCAGACAGGGTCTCTCCTTTTGACCTTGCAGCTAG[C/T]TGGAGGGCTTACCAGGAGAATTTTCGTCCGTCGTC	T/C
A01_5935842	Affx-152081582	AX-147208862	5935842	A01	GAGGTTATCGTGCCTGATTCTTCTAAGGCCTTTCC[A/C]ACTTCTGGAATGGTTGAGTCCAAGTCAGTGGGATC	A/C
A01_5935974	Affx-152052881	AX-147208863	5935974	A01	TCCCCAAGACTCATAAAATCTTCTAGTTCTAATAT[C/T]TTCACTCATGATCTTAATTTAGATAATGATACCAA	T/C
A01_5936468	Affx-152077323	AX-147208864	5936468	A01	TATCTTCTTTCTTTTGCATAGGTAGGCCTGCCAGC[A/G]CGAGGTAAAACATTCACTGCAGCTAAACTTACAAG	A/G
A01_5940154	Affx-152065399	AX-147208865	5940154	A01	ACCTCGCCCAATATTACTTACTCGGCATGGAGAAA[G/T]TCAGGATAATGTAAGAGGCAGAATTGGAGGAGATG	T/G
A01_5955233	Affx-152056525	AX-147208866	5955233	A01	TTTGTTTGAGTTCTTTTGAAGATGGAGAGATGGGA[A/C]GGTGTTTACCAAAATGTGGACATGGTTTTCATGTT	A/C
A01_5967029	Affx-152060275	AX-147208867	5967029	A01	TAAGACTCTTAGTAATAATGGAAGATGAATGATAA[G/T]CATCATGGGTAGGGTTGATTATCACCACAACCGGG	T/G
A01_5967218	Affx-152074108	AX-147208868	5967218	A01	TTAGCCCTTGTTGGTTAAATGATTGGTAGTTTGAG[A/G]CATCAACATTATTACTTAGCTTATGGAAGTGTAAT	A/G
A01_5972436	Affx-152033605	AX-147208869	5972436	A01	TTTGAGTTCATAAGCTTGTTGTGAAAGAAATCAAC[G/T]GCAATGAGATCAACAAGAGCCATGTAAATTAGAAT	T/G
A01_5972475	Affx-152057866	AX-147208870	5972475	A01	ATGAGATCAACAAGAGCCATGTAAATTAGAATCCC[A/C]GAAGAAACTGAACCAAGTAACCCTTCCATGATCAA	A/C
A01_5973468	Affx-152028765	AX-147208871	5973468	A01	AAAACTTCTAACAATAAGAGCACAACACTAACCTG[A/G]GCAACACAGCCACCAAGACCCATTCCTTCAAAGAT	A/G
A01_5999484	Affx-152060862	AX-147208872	5999484	A01	GGGTCTACAAAAAGAGCTCTTGTTGGTGGGGATTT[A/G]GTTAACTCATGGAAAGTGTTTGTTGTTGTTGTTGT	A/G
A01_5999556	Affx-152081668	AX-147208873	5999556	A01	GTCCCTTGATGATTTTTCAAAACCTTTATGCACCA[C/T]AAATCCTCAGGACAAGAGAGCAACTTCCAATGTGG	T/C
A01_6000056	Affx-152083945	AX-147208874	6000056	A01	GTTCCTTAAAATGTTGTCTATGTCATTGGGGAAGA[A/G]CTCAAAGGAACTCATGAACCTTCTATAGAGGTACT	A/G
A01_6000282	Affx-152063025	AX-147208875	6000282	A01	GTGGCCATGTATGCATAGTCAACATCATTGGAATT[A/G]AACCATTCTTCTAGCCTCACCACTAGGCTTGATCC	A/G
A01_6062789	Affx-152074397	AX-147208876	6062789	A01	AAACTCACCTGGGAATGTGACGACAAGTTTTCCTC[A/G]TTAGGAGCTGACATGAGTCTTCACCAAGTCCTAAT	A/G
A01_6063271	Affx-152062517	AX-147208877	6063271	A01	ATACGCTATCTTTCCCTTTTTTACTGTTAAGTTAT[A/G]ATCACAATCTATCAATTTCAAGTTCCATAAGAAGA	A/G
A01_6095667	Affx-152028792	AX-147208878	6095667	A01	GTGTGGCAATATCATTGGGAAAACAAAAATGAATG[C/T]GACCCGTTAAGTTGTCCCATTTGAGAAAAAAGGTC	T/C
A01_6103485	Affx-152041312	AX-147208879	6103485	A01	AGCTATGGAAATAGGTGAAGTTCTCCAGTATATTA[C/T]CGATGCCAAAGTAATGGTAGCAGCATAATATAGTG	T/C
A01_6105206	Affx-152055139	AX-147208880	6105206	A01	TTTGAAGAAACCTGGTCAAAGAGGGATCGTTTAGC[A/G]GTCTCTTCAAAGAACCTAAGGAAGGAGAAGGCGAT	A/G
A01_6153533	Affx-152033878	AX-147208881	6153533	A01	TCCCCAACCATGGCATCCTTATTGGAACAAAGGCC[A/C]TGGCTTTGCAGGTTCAAGCAGCAGTAGCAGGGCAC	A/C
A01_6154727	Affx-152053166	AX-147208882	6154727	A01	GAGAAGAATAGAGTAGAAATGATGAAGTTAATCGA[A/G]CTTCAAACAGAACAAGCAATGGAAAAACAAATAAG	A/G
A01_6154767	Affx-152042596	AX-147208883	6154767	A01	AAACAGAACAAGCAATGGAAAAACAAATAAGGTTG[C/T]TGAGTAATATTGGCACTAATGTTCAGCTTATGTAC	T/C
A01_6170919	Affx-152058392	AX-147208884	6170919	A01	CTTACAATGTTTTGATGAAGGTTTTGTGTAAGAAG[A/C]AGCAGTTTGATAAGGCCAAAAGGTTGTTGGGTTGG	A/C
A01_6170961	Affx-152045140	AX-147208885	6170961	A01	TTGATAAGGCCAAAAGGTTGTTGGGTTGGTTGTGG[G/T]AGAAGGGTCTGAGGCCTGATAAGTTCACTTATGGG	T/G
A01_6170987	Affx-152030515	AX-147208886	6170987	A01	TGGTTGTGGGAGAAGGGTCTGAGGCCTGATAAGTT[C/T]ACTTATGGGACTTTGATCAATGGGATGGTGAAATG	T/C
A01_6171455	Affx-152076876	AX-147208887	6171455	A01	AATGCCATGCTTAATGGACTGTGCAAAGCTGGGAA[G/T]ATTGAAGAAAGTTTCCAGTTGTGGGAGGAGATGAA	T/G
A01_6171611	Affx-152067506	AX-147208888	6171611	A01	CAATGGGATGCTTTGCTTGAAACAGCTTGGGGCAC[A/G]GATTCTAAAAGTTACGGAATAGTAGTTCATGGTTT	A/G
A01_6171909	Affx-152039709	AX-147208889	6171909	A01	TTGACAATGCTATTCAATTCTTTCGCGAAATGAGC[A/G]TCAAAGGTTGCTCACCAACTGTTGTGTCCTACAAT	A/G
A01_6172124	Affx-152067275	AX-147208890	6172124	A01	ACAGCCCTTAGGTTGTGGAATCTGTTTCTTGACTC[A/G]GGATTTAAGCCGGATATCAGAATGTACAACATTGT	A/G
A01_6187084	Affx-152032755	AX-147208891	6187084	A01	AGTGAAGGGTTCTTTGAGGCAATTGAAGAGCTTGA[A/G]AGGATGACAAGGGAACCCTCTGATGTTCTTGAAGA	A/G
A01_6188369	Affx-152028905	AX-147208892	6188369	A01	AGTTACCTTGTTGCAATGACTGCTGTGGTTAAGGA[A/G]CTGAATGAATTTGCCAAAGCTTTACGAAAGCTGAA	A/G
A01_6198722	Affx-152052178	AX-147208893	6198722	A01	TTCTCAGGGAATGGGATTTGCTCTGAGGGAATGAG[A/G]GCATTGGAATTTTACAGCAGGACAAAAAGGTTGGA	A/G
A01_6198986	Affx-152080966	AX-147208894	6198986	A01	AGGGAGCTTCCTAATTCTCTGCATAATTCAAAGGT[C/T]GTTAAGGTTTTTTGTAGCTACGAGGCGAAGGCGAG	T/C
A01_6199073	Affx-152074821	AX-147208895	6199073	A01	TATGATTCTTTCTTGTTGTACTATTTCCTAAGCCA[A/G]GTTGCCATGGAGGAAAGCATGATTTCCAAAACAAC	A/G
A01_6199482	Affx-152068127	AX-147208896	6199482	A01	TTTCATTTCCATATAAGTATAGAGCCTTGGAAAAG[G/T]TTGAGGAGAAGCAGACAAAGGAAGGAATCATGGAG	T/G
A01_6199604	Affx-152047618	AX-147208897	6199604	A01	GCTTGGTTGTACATTTCTCTGGGGGATCATGATAG[C/T]GCCATTCGAGATATTCGAGCATTGTTAACTATAGA	T/C
A01_6199820	Affx-152076172	AX-147208898	6199820	A01	GCGATTATCCATCAGATGCTAGAGAATGATCCCGG[A/G]AAGAGCTTGCTAGAGTTTCGTCAGTCTCTACTCCT	A/G
A01_6200166	Affx-152049252	AX-147208899	6200166	A01	ATCTACATAATTCACAGGTTAAACTGTCAAAAGGC[C/T]GCAATGCGCAGTTTGCGGTTGGCAAGAAATCACTC	T/C
A01_6200555	Affx-152082813	AX-147208900	6200555	A01	GCATTGAACAACCTAGGGAGTATTTATGTGGATTC[C/T]GGTAAGCTAGAACTTGCAAGAGAATGTTACAGTAA	T/C
A01_6200621	Affx-152047674	AX-147208901	6200621	A01	AGTAATGCCCTTGCAATTAGGCACACAAGAGCTCA[C/T]CAAGGTCTAGCACGCGTTTATCAGCAGAAGAATCA	T/C
A01_6200658	Affx-152042684	AX-147208902	6200658	A01	AAGGTCTAGCACGCGTTTATCAGCAGAAGAATCAA[A/C]GAAAAGCTGCTTACGACGAAATGACCAAGCTAATC	A/C
A01_6201299	Affx-152046842	AX-147208903	6201299	A01	TAAATTTCAAGCCTGACCTGCAAGTGCTTCATCTT[A/C]GAGCTGCATTTTACGAGTCGATGGGAGACCTATCT	A/C
A01_6202668	Affx-152042428	AX-147208904	6202668	A01	CCTTATATACTCCGCCGTCCAATCCACACGAAAGC[C/T]GTTTTCCATGGCGTAGGGAATCCTACCGGTTATCA	T/C
A01_6202719	Affx-152074194	AX-147208905	6202719	A01	GGGAATCCTACCGGTTATCAATTCAAACAGTATCA[C/T]GCCGAAGCTATAAACATTGTCCTTTATATGTGTCC	T/C
A01_6203577	Affx-152040311	AX-147208906	6203577	A01	AGATGCTCAAATAGTGTTCCATTCGGAGCATACTC[A/G]AAAACCATAACCCTTGTGAATGGCTTTCTCTCTTC	A/G
A01_6203823	Affx-152049228	AX-147208907	6203823	A01	TTCCATACTTTTCAACCAGTTTTTAGATGAAGTAA[C/T]TGAAGAATATGCCACTGCTATCTCAACTCCACTGG	T/C
A01_6231036	Affx-152048534	AX-147208908	6231036	A01	TGTGCATTTTCATGTTGTAACATGGCATCAGAAGT[A/G]AATTCTCTTCACGATTCCGCTACACTTTCCTTCTC	A/G
A01_6231275	Affx-152040610	AX-147208909	6231275	A01	GAGGCTTATTTGCTTCAGTGTCCGACGATCATCCA[A/G]GACTCGTGCTTGTTTCTCAGCCACTCCAAGAAGAC	A/G
A01_6231321	Affx-152031618	AX-147208910	6231321	A01	TGTTTCTCAGCCACTCCAAGAAGACAATTATGCTT[C/T]GTGGTGCAGATCGATGCGTCTTGTGTTGAGTGGCA	T/C
A01_6280680	Affx-152079013	AX-147208911	6280680	A01	GCTATTGAAGATGTGATCTACCACATTGAATCATA[C/T]GAATTAACAACAGTTAGATCAAGCATACCAACATA	T/C
A01_6281724	Affx-152057472	AX-147208912	6281724	A01	GCTTACTTATACAGGATGATTTTTGAGAAGATCTT[C/T]CCTAAGGTGATTTAGACAATTCAACAATGATCAAT	T/C
A01_6302419	Affx-152059626	AX-147208913	6302419	A01	ACAGGGAAGGTTCTGGAAGACCACAACACTTTGGG[A/G]GCATCCGGTTTGACCAATGGCTCTAAGCTCATGCT	A/G
A01_6305655	Affx-152076495	AX-147208914	6305655	A01	TTCTCTTCAAATTTCTTGTCAGAATTGCCAGAGAC[A/G]TTTAGCAGTTTTAAGAATTTGAAGGTGTCCTATTT	A/G
A01_6315074	Affx-152034629	AX-147208915	6315074	A01	TTCTCTATAACATCGTCATCAGTAATTGTCAGCTT[C/T]CCTTGACTTCCACAAGAAACTCCCATGAGAGCAAG	T/C
A01_6315125	Affx-152042793	AX-147208916	6315125	A01	GAAACTCCCATGAGAGCAAGATTTTTCAAAAACTC[A/G]CATCCTAAAGCACCAGATCCAACAACAAACACTTG	A/G
A01_6315233	Affx-152040458	AX-147208917	6315233	A01	ACTGATATCTGTGCATCATATCGACTACCTACTGG[C/T]CTTAAATCATCAGGATCCACTGGTTCTGTAGGAAG	T/C
A01_6315751	Affx-152081058	AX-147208918	6315751	A01	AGCGGATGAAACTTCCCAGAACATGCTTTGACAAC[A/C]TCTTGTCCGACAATTCCACCAAACATGGCAGCCAT	A/C
A01_6315865	Affx-152033616	AX-147208919	6315865	A01	AGTTTTGGATTTATATCTTCCAATTTATCATCAGC[C/T]AAGGCGTCATTGAAATCACTAACAATGGATATAAG	T/C
A01_6316009	Affx-152066522	AX-147208920	6316009	A01	AATGCTATGTGAAGAAGACGCGGGCGATCAAACTT[A/G]GAAAAATCACTCAGAAGAAAATCTCCTGGATCACT	A/G
A01_6316216	Affx-152029070	AX-147208921	6316216	A01	TTTCTGGGCTTTCCATCATTCAATTCTTTCATACC[A/G]TGAACTTCAGAGAATACAACAAGATCTCCATCCTG	A/G
A01_6316287	Affx-152067035	AX-147208922	6316287	A01	AAACTCAAGCCTCTCGTCGTCAACACAAGATACTA[A/G]AGCAGGGTTGTCATTGCTGATTGATGCAACTATAC	A/G
A01_6319063	Affx-152033789	AX-147208923	6319063	A01	GAGGAAACTGTGTTCCGATTCTTCTTGAGGAAAAC[A/G]CTGTTGTTGTTGCTGATTATGCTCTGAGTGTCTTC	A/G
A01_6319152	Affx-152046509	AX-147208924	6319152	A01	GCAGGGTCGCTTTACACGAAGCATATAGTGCAGTA[A/G]GCTGCTGAACACGTAACGAAACTTAATCAATAGCA	A/G
A01_6328007	Affx-152027444	AX-147208925	6328007	A01	AAAGATGGGGACTGGAATTTTGATTTGCATGATCT[A/G]CAGTTATGTTTCGGTGTAAAAGAATTCTTGGTATG	A/G
A01_6328959	Affx-152027148	AX-147208926	6328959	A01	GTCAGGTTCCAGTAAAATTAATGCATTTGGAGGGC[C/T]TGTACGAGTTGTTTGTATCTAAGTTTGTGAGTTCC	T/C
A01_6332564	Affx-152078137	AX-147208927	6332564	A01	ACTGCTCGGGCCATTAAAGGCGCACCTCGAGAATT[G/T]CTTTTTGCACAATTTTGTCTACATGCTCTTTGGTT	T/G
A01_6336425	Affx-152066208	AX-147208928	6336425	A01	TTTTTATGTTCAATTATGCAAGCTGATATTCTTCA[G/T]AATTATTGGCTTTTGGTGGTATTAGATATGTCAGC	T/G
A01_6337729	Affx-152029465	AX-147208929	6337729	A01	TATGGAGAACTGAAACAGATGGAGACCGAGATTCA[A/G]CAACTTTACGTTACCATGGCAACTACTTTGAGGCC	A/G
A01_6338001	Affx-152077525	AX-147208930	6338001	A01	CCACGCCTCGCCAGAGAAATTTTCAATGGTTACTA[C/T]GACTTCAGTATTTCAAAAATGGAAAGCTTGGCAGA	T/C
A01_6356050	Affx-152070514	AX-147208931	6356050	A01	AAGAATCACTATGTTGTGAAGAGAGAGATTTCGTA[A/G]CAGTTAATGATTGTTTCTGTCCCAAGTCAGTGGAT	A/G
A01_6357243	Affx-152036445	AX-147208932	6357243	A01	TGATGATTATGAAGAGGAGCAACAGTGGTGATGTC[A/G]TCATCAGTGACGGCAGTGATTTTTGAGAGCAAAGC	A/G
A01_6414187	Affx-152043124	AX-147208933	6414187	A01	TCCTTTCATTTGAACAACAAGGTCTTTATCAATAT[A/G]TCCAATTTCCTTCCGCACATCTATCTGGACAAAGA	A/G
A01_6431234	Affx-152068904	AX-147208934	6431234	A01	TATGAGAAGAAAAAGCGAAAGAGGTCGACGGTGAC[G/T]GTGTCGGCGGTGAGTAGTAGTAGTGGAAGTGGTGC	T/G
A01_6451541	Affx-152077436	AX-147208935	6451541	A01	CATTTTTAGGTAGCAGATGTAAATTCAACAATAGG[C/T]GCAATAATGTCAATGCGGAAATTCATCAAACACCT	T/C
A01_6452551	Affx-152051357	AX-147208936	6452551	A01	TAATGAATTGGATCACATGATGGAAGGGATGATTG[C/T]TGAGTTTTTTAGGCCTTGTAAGTTTGATTCAATAT	T/C
A01_6452591	Affx-152034026	AX-147208937	6452591	A01	TTTTTTAGGCCTTGTAAGTTTGATTCAATATGGCG[A/G]TATTCAATTGATGATGGTTGTCATAACCCTGCATG	A/G
A01_6453486	Affx-152068963	AX-147208938	6453486	A01	GTGAATTGCTCAGAACTGTCAAGCAAAAAGGTTTA[A/G]TTCTTCCTCAAGAAGAAATATCTCAAATGGTATGG	A/G
A01_6476648	Affx-152061510	AX-147208939	6476648	A01	ACCGGTTGTGTCCATCCTAAATCCATGTTCTTTGA[A/G]AAACCCAAATGTTTCCAGTCTGTCAAAACCATGCA	A/G
A01_6477539	Affx-152037696	AX-147208940	6477539	A01	ACAAAGGGAACTCCATTTGCATTGCAATTAACTCT[A/G]AGTTTCCCATCAGCATGTTTTACTATTCTACCCGC	A/G
A01_6477653	Affx-152059216	AX-147208941	6477653	A01	ATCATAAGGGCAGGGTCATTTTGGTCATTTTTCGG[G/T]GATTGATATATTTGAACAATATGGCATAGGCCATT	T/G
A01_6514445	Affx-152060899	AX-147208942	6514445	A01	AATTTGGACAGCAAAGTGAAAGTAGTGGTTCCGTG[C/T]AGCCTTGACAATTTTGAGTCAGAATCTAACATGTC	T/C
A01_6514741	Affx-152076501	AX-147208943	6514741	A01	TGTCGTGACTGCATTATCAACAGCAGGATTTCCTA[A/G]TATGGACATTGTTGTGGCAAAGATTGGTTGGCCGA	A/G
A01_6517171	Affx-152037898	AX-147208944	6517171	A01	TTCCCCCTCCTGCAGCCCAAACTTATGGTGGTTCT[A/G]CTGGTGGTAACTACCCACCCTCCTATAATTCTTAT	A/G
A01_6517206	Affx-152074670	AX-147208945	6517206	A01	GCTGGTGGTAACTACCCACCCTCCTATAATTCTTA[C/T]GATGGAAATTCAAATTATGGAACAGATGCTGGTCC	T/C
A01_6517958	Affx-152030159	AX-147208946	6517958	A01	CTTGCTTATGAAGATCCCTCTGCAGCACACTCAGC[C/T]GGCGGTTTCTACAATAGTATTTATCTGGCTTCTCT	T/C
A01_6523461	Affx-152054432	AX-147208947	6523461	A01	GCATTGTCATATCACGGGAATAATGATGTTCTAAA[A/G]CCTGGACCAGACGCATTTACTGAAAATCTGAATGC	A/G
A01_6523535	Affx-152068845	AX-147208948	6523535	A01	TAGCGAGATTACAAGGCTCAGAAACCGTGCAATGA[C/T]ATTGGTAGCTTCACGATCTGGTATCTCCTTATCTT	T/C
A01_6539308	Affx-152049504	AX-147208949	6539308	A01	TTTATTAACAAATAAATTCATGGTTTCACAAGAAG[G/T]GCATGTGCATCTAGTGATGCTACACACTCTAGGCA	T/G
A01_6540121	Affx-152060144	AX-147208950	6540121	A01	GCAATATCATACCTTCAAAATCAAGTTACACAATT[A/G]CAAATGCAACTTGCAGTGGCTCAGGCAGAGATTCT	A/G
A01_6551760	Affx-152054144	AX-147208951	6551760	A01	CGGTTGAGGCTTCCAAGAAAGTCGAGGCATTGAAG[A/G]GCTTGGGATTTTCTGATGACGTTGTGTCGAAGATT	A/G
A01_6551982	Affx-152048859	AX-147208952	6551982	A01	GGTTGAAGCCCCTGATTCGTGAATTGGAGGAGTTA[A/G]GATTTCCTAGGCACGAAATTAGGACCGAGGTGAGA	A/G
A01_6552799	Affx-152052173	AX-147208953	6552799	A01	ATAATTCATTTTAAGGATTCTTAATTTAGCAAGCT[G/T]CTAACTACATTCTCTAGTTGCTTTCTTCAAACTGG	T/G
A01_6572122	Affx-152058758	AX-147208954	6572122	A01	AAGCCCAAAAACACAACTTTGGCCCAATCCAATGG[C/T]GACTCTTTTGCCTCTAATGCCAACCTAATTAGCAA	T/C
A01_6572299	Affx-152039388	AX-147208955	6572299	A01	TCAGTTTCAAGTGCTCAAATGGATGAAATTGTTGC[C/T]GGGATTAGAGATAGCGGAGTGTCCTATCTCTGGGT	T/C
A01_6575360	Affx-152066564	AX-147208956	6575360	A01	TGGAAGAACCCTTTGAGGCAGTGATTGATGAGATT[A/G]ATGGCAATGTGAATGTGGATCTCATCATTGCTGAC	A/G
A01_6576891	Affx-152032080	AX-147208957	6576891	A01	GTAAGCAAATTGTTGAGGATTGGAAGGTTGGTGTT[A/C]AGATGAAAGAAAGATTAGGGACTAATAACAAAGAA	A/C
A01_6582917	Affx-152082880	AX-147208958	6582917	A01	AATCTCGTATCCAACGAATCATCGCCCTCTTTTAG[C/T]AGCACCGTGGAAGCCGTTATGACCAAAATGGAACC	T/C
A01_6585087	Affx-152042648	AX-147208959	6585087	A01	GTAGATTATATTCCTGGAAAATCTTGGATTCGTTT[A/G]GCGGATATTCCTCTTCTTGACAAGAACAACCAGAA	A/G
A01_6585965	Affx-152060390	AX-147208960	6585965	A01	TATAACATCAAGTGTGGTGTTCAAGCCTAATGGAT[A/C]AAATGGTAGTGCATAATAATAAGCAAGAAGATTTA	A/C
A01_6593807	Affx-152080716	AX-147208961	6593807	A01	CTGGCATAACTGAGACTTATGAGATCACTTTCTTC[A/G]AAGAGTATGGCTGAATGCATTCTATAAATGACAGA	A/G
A01_6596722	Affx-152051964	AX-147208962	6596722	A01	GTCTTCAAGCAACACTTTTTCTTATTTCTGCAACC[A/G]AATGCAAGCTTTGCTTCACCATTCCCCTCTTATCC	A/G
A01_6604171	Affx-152084217	AX-147208963	6604171	A01	CTAATGGTCATTGCTGCATCAGCTATCTGAGATTT[C/T]TTTGGAGGTGCTGTATATCCAGGTTCATATTGCTG	T/C
A01_6613234	Affx-152039455	AX-147208964	6613234	A01	CTTTTTGATAATGTTTTTGACTATGAAATTGTTTC[A/G]ACCATTGCTACATACAGAGATGTTACTGAGGCTGG	A/G
A01_6626450	Affx-152066119	AX-147208965	6626450	A01	TCCAGCACTAGCCTCCAGGAGCTAGAAGAGCATGT[A/C]GTTGGAAAGAAGAGCCTCAACTTGGATGAGTTCTT	A/C
A01_6664971	Affx-152032518	AX-147208966	6664971	A01	GTTACCTGCAATCCATCATAAATTGGAACACGTAC[A/G]TCTTTAGCACCTAATAAGAAAAGTGTTGGTGCTTT	A/G
A01_6665542	Affx-152048766	AX-147208967	6665542	A01	CATGTGAGATACCCATCACTGTTATCTTGGATGGA[C/T]TAGCAACTCCCAACTTGATCACTTCATCTATTGCA	T/C
A01_6668458	Affx-152076154	AX-147208968	6668458	A01	CCACCACCTTTCTTGTAGCCTACATCCCTAAATTC[C/T]GGCTTTGAAAGAGAGGGTTCTTCTGCTACATAAGC	T/C
A01_6668750	Affx-152049357	AX-147208969	6668750	A01	ATTCGAGACTGACTCCAAATTTCAAAGCGGCAAGG[C/T]GATTCGTCATCCTTGGGATTCCAAATTAGCAATAG	T/C
A01_6670755	Affx-152064317	AX-147208970	6670755	A01	TTCCAATATGGAATCTATGATGACCACCACACTTT[C/T]TATGAAGGAGAAGCAGAACTCAAAGGTATATATTT	T/C
A01_6671236	Affx-152053076	AX-147208971	6671236	A01	GAGTACTTATACATAGGAGCAGGTATATTTACAAT[A/C]ATATTTTGCATAATCGAGATGGATAAGCCGGATAA	A/C
A01_6674197	Affx-152071649	AX-147208972	6674197	A01	GTCTCATGATTGCAAACCCAAGCAACATATCCTCT[A/G]ATTCAGTTTCCTCTCCTCTAATTCAAAACCAGCAA	A/G
A01_6674466	Affx-152044811	AX-147208973	6674466	A01	GACAATGCTATATTCCCTGTCTTCTGCAAGTGCCC[A/C]GACAAGAACACAACTGTGTCCAACACAAGAGCCAA	A/C
A01_6676212	Affx-152074387	AX-147208974	6676212	A01	GTGGAGAATGGATCTTTGAACTGGTGGCTGCACGA[A/G]GAGGAAGGGAAGAATAAGGAGAAGCTAAACTGGAA	A/G
A01_6676413	Affx-152074594	AX-147208975	6676413	A01	ATTGCCAACTTCGGCCTTGCCAAGTCAGGAATGAA[C/T]GCAATTACAATGCACATTGTGGGAACTCAGGGCTA	T/C
A01_6676664	Affx-152071301	AX-147208976	6676664	A01	GAGGGTGAGGGAGTGGATGGACAAGGCAATGTTGA[A/G]GGACACAATCTCTATGGATAGTTTGTTGGGAGTTT	A/G
A01_6676701	Affx-152075011	AX-147208977	6676701	A01	GACACAATCTCTATGGATAGTTTGTTGGGAGTTTT[A/G]GGGATTGCTATTGCTTGTTTGCATAAGGAGCCTTC	A/G
A01_6678960	Affx-152057724	AX-147208978	6678960	A01	ATGGGATTCATGTTCTTTGTTTTCATCTATGGTGT[A/G]AAGTGTGACCCAAGCCTGTTGAAAAAATCAGGGAA	A/G
A01_6679029	Affx-152050822	AX-147208979	6679029	A01	AAAATGCATTTGTACACGGCATTAGTTGGTATAAG[C/T]ATTCCCTCAATGCTAACTTTTCTTGTGTCACTATA	T/C
A01_6679084	Affx-152056323	AX-147208980	6679084	A01	TTCTTGTGTCACTATACATGAGAAAAAACATGGAC[A/G]AAGAACTTTCTAGAATAGCTTCACTAGGTGTAATT	A/G
A01_6679326	Affx-152073719	AX-147208981	6679326	A01	ACAAAGCATGCAATTTGGTACACAATTTCTCTTGT[A/G]CTGGTGCTAATGTTCATTATGTTTTGTGTAAGGCC	A/G
A01_6679428	Affx-152055489	AX-147208982	6679428	A01	GAAGGGCACCCAGTGGAACAATCTTATGTTGTTGT[A/C]ATTCTTTTGGGTGTTTTTGTGTTGGGCTTTGTGAC	A/C
A01_6679546	Affx-152078736	AX-147208983	6679546	A01	TTGTGATCCCTGATGGGCCTCCTTTAGGAGCAACA[A/G]TAGTGGAAAAGAGTAAGACTATTATGACTGATTTT	A/G
A01_6679617	Affx-152080610	AX-147208984	6679617	A01	CTACTACCATTCTCATTCCTTATGGTGGGAACTCA[C/T]ACTGATGTGTTTGCTATGAGTGAGATTGATTGGTC	T/C
A01_6681324	Affx-152049364	AX-147208985	6681324	A01	CGGCGATATGCTATGCTATTTCTCGGAGGAGCAGA[C/T]GCAAGAGAGGCTCTTGTTTATGCAGATATGATAGC	T/C
A01_6685468	Affx-152032894	AX-147208986	6685468	A01	CGGCGCATGTCCAGCAGAACACGAAAGGTTGCTTC[A/G]AAAATGGTTGCGGCTCTTGCCAGCACTGATAACCG	A/G
A01_6687833	Affx-152058530	AX-147208987	6687833	A01	TGCTGGATTGAAGTTGCCAAAACCTGAACCAACTA[C/T]AAAGAAGTGGAATCCATGAATGTGCATGGGGTGTT	T/C
A01_6689419	Affx-152081241	AX-147208988	6689419	A01	GATAGAGATGTTGTACTTTGCTGCATTTACTACTT[C/T]GATGACAAGAGAATCTCCGTTTCTGGCCTCCACGG	T/C
A01_6699509	Affx-152071032	AX-147208989	6699509	A01	ATGAAAATCCTTGATATTGTGCTCATGCAAGGCTG[C/T]AGTCCATGTTGGATGAATCTCTCTGCAACAAATCA	T/C
A01_6700416	Affx-152027620	AX-147208990	6700416	A01	AGGTGATCATCAAAGATAATCCAACTTGATTGCAC[A/G]TCACATATCTCCACAAACTTCAACACAAACTCACT	A/G
A01_6700572	Affx-152052085	AX-147208991	6700572	A01	TTGATCCAATTTTCACCTAACAACTCTCCTAGTTT[A/G]CTATGTTTCACACAGTTAACCATGTAGGTGTAATT	A/G
A01_6701083	Affx-152058385	AX-147208992	6701083	A01	CGCGCCACTGCGTTAGCGAAATCTAGTAGCAGAAT[A/C]ATTGGTGTCCTGCATAGCTCCATAAAACAGAGATC	A/C
A01_6701308	Affx-152074480	AX-147208993	6701308	A01	ATGTGAAGCTTTTGCATATCTATCTTCCTCATTTT[C/T]TCAGCAAGGATTTGTCTCCTCCAAGTTAGGTATAC	T/C
A01_6714083	Affx-152077064	AX-147208994	6714083	A01	TTCGACACAATGCGTGAACTAATTCCTGAATTCGC[A/G]TCGCTCTTCTCTGATTCACAATGTGAGACGGAAGC	A/G
A01_6714458	Affx-152064089	AX-147208995	6714458	A01	GAAGCCAAGTCCAAAATCTACAAGGACCTTGCATT[A/G]TGCTCTGTTTTCATGATGAATAATTTGAGGTACAT	A/G
A01_6714563	Affx-152031162	AX-147208996	6714563	A01	GTTTTAGGTGATGATTGGATCCGAAAGCACACTGC[A/G]AAAATTCGGAGATTTCATGTGAGCTACCAGAGGAG	A/G
A01_6714864	Affx-152041426	AX-147208997	6714864	A01	GCTTCATTGGAAGGTTCCATAATGTTCCGGAACTC[A/G]GCAAGTACGTTGACAAGTATGTAAAGTATGGGGTG	A/G
A01_6785807	Affx-152059914	AX-147208998	6785807	A01	AAAACTTTGTCAGCACAAACTGCTACAATAACTGG[A/G]CCCGCTAAATCACCAATAATACAACCTGAAAAAAA	A/G
A01_6788070	Affx-152053049	AX-147208999	6788070	A01	ACTTTTTAAAAGGGACGGAAAGATTGCGACAGATG[A/G]TATTTTGATTATTTGTTTGAAGATAGTCATGATCG	A/G
A01_6793489	Affx-152036746	AX-147209000	6793489	A01	ATGGCATCATATTGTGTTATTTTAAATTTATGAGT[A/C]ATTTGTTTCCAGGATTTTTTGAAGTACAATGAATC	A/C
A01_6794484	Affx-152053890	AX-147209001	6794484	A01	GTTCCGGTAGATGCCCGTGTTATGTTTCCTCGATA[C/T]AGTTTGGAGGAAGCTGAGACTGTTTGCCATTATTA	T/C
A01_6796090	Affx-152054562	AX-147209002	6796090	A01	CTGTTAATACCATTGATGCACCTAAACCTCCAATC[C/T]TAATGTTACATTTCCTCATTGTCTCCAACATGTTG	T/C
A01_6796689	Affx-152076980	AX-147209003	6796689	A01	CTCTCACCCTTGAAGTGAAAGCATTCATGTGAAAG[A/C]TCATTAGATGGCCAAAATGGTGAAACTGCCATTGA	A/C
A01_6796749	Affx-152041476	AX-147209004	6796749	A01	ACTGCCATTGAAGTTTTATCTATCGGAAATTTCAG[C/T]GGTTGCTTGAGAACTGTTCCGATTAATCTCTCCCT	T/C
A01_6797615	Affx-152066741	AX-147209005	6797615	A01	ACATCAATCCCTTCAAGATAGTGAAGAGAAGAGAG[C/T]TCACAATTAGCATTTGCCTCCAAGAATGGAACTCC	T/C
A01_6797710	Affx-152080830	AX-147209006	6797710	A01	GATTCCAAGTCTTCCATCACCACCATTATTTGTTA[C/T]TATCTTACCTGCAAGAGGGTAATAGTAAACCAAAG	T/C
A01_6797918	Affx-152079807	AX-147209007	6797918	A01	GGAAGAACACAAGAAGGTGTTGGTTTGGAAGGTTT[A/G]ATGATCACAACATCCTTCATCTCAAGTGAGAGTGT	A/G
A01_6804163	Affx-152072542	AX-147209008	6804163	A01	TTTTAGATATGATCCAACAACAAATGCATTTTGCT[C/T]AAGTTTTTCCTTCTCAATTACTCTCAAAACGGCAT	T/C
A01_6805589	Affx-152075623	AX-147209009	6805589	A01	CTGGCAATCATCAAAGCCAGCTCGTTGGCTTCTGT[A/C]CCAGAATTTGTGAAGAACACAGCCTGAATGAAAAT	A/C
A01_6806000	Affx-152084231	AX-147209010	6806000	A01	CGAAATCGATGACAGCATGGTTCAAATAGAGGACA[A/G]TGGTATGCTGCAAGAGTCTCATCTGGTTAACAGTT	A/G
A01_6817622	Affx-152061834	AX-147209011	6817622	A01	TTTGACATGTCCACTGTTACTACTGTAGTGAGAGG[C/T]GTTGGAGATATCGGTGATGTAAAAATTATTGACCT	T/C
A01_6820669	Affx-152040194	AX-147209012	6820669	A01	TAAGTGTACCCGCCCTGCGCCAAATGAAAAATTGA[A/G]AACTCTTGAATTGCTCTAAACCATTCCTTTTTGCC	A/G
A01_6822847	Affx-152065802	AX-147209013	6822847	A01	GAGGATTTCTTCGTGTCGCCCGATCCAAATCTGAT[A/C]AAGAACGACACAAGATAGAGTCGATAATATCAGAA	A/C
A01_6824851	Affx-152050838	AX-147209014	6824851	A01	AGCACAACTTTTGGGTCCACAAAAGCATTCCCATA[A/G]TACCCTTCAGGCAAAGGAGGAATCAAGGAGTGATT	A/G
A01_6825709	Affx-152041678	AX-147209015	6825709	A01	GGTGGTTTAAATATGTGAATGGTTTGACATAGACT[A/G]TTAAGTTCTGGTCTATTATCAATTGTGGATAGAGA	A/G
A01_6847215	Affx-152050158	AX-147209016	6847215	A01	AAAGTCATCACAGTTTAAAAACTTATCCCATAACA[A/G]TTTTATGGTATCTTCAAGCATCTTTGAAATCAATG	A/G
A01_6847686	Affx-152039160	AX-147209017	6847686	A01	AAGGACCTACATAAGCTTTAGTTATAGTGTGCCAG[A/G]CCCCAATAACAGAAAACCTGTCTCCAGAAGATGCT	A/G
A01_6847766	Affx-152077487	AX-147209018	6847766	A01	GGCCATCTCAAACCACCTTTCACATTTTCATCTAA[A/G]ACTGCAGAATCAATCAACTTTTGAATGCATTGAAT	A/G
A01_6848659	Affx-152034582	AX-147209019	6848659	A01	ATATATACCTTCACAAGATACATGTCTTTTTCTGT[G/T]TTATCAGGTTCAAGTCCAAGTTCACGTGGCAACGA	T/G
A01_6852817	Affx-152050839	AX-147209020	6852817	A01	AACTCCTCAACTCTTGTCTCCAATGTATCAATTGA[A/C]TTCTTAATGAATTCTTTTGTGAAAGCAACCTTCTT	A/C
A01_6853492	Affx-152041085	AX-147209021	6853492	A01	GGGTATATTAGTTGGTTACCATTTTCATCTTGATG[A/C]AAAGGTGGATCATACACAAAATTTTTGGCAATTCC	A/C
A01_6853638	Affx-152044256	AX-147209022	6853638	A01	TTCATTGCAATTGATTGTTACCTTCCCATTGTTGC[C/T]ATGATGCTTCACTAGCTTGCCAGCAAGAGGGTAGT	T/C
A01_6853705	Affx-152056127	AX-147209023	6853705	A01	GGGTAGTAATAAACCAAAGCCTTTGATAGTGCTTC[G/T]TTGATTACAATTGCAGGGTCATTTTTGGAATAATA	T/G
A01_6883608	Affx-152078406	AX-147209024	6883608	A01	GCAAAGTTTTTCCATCATGGTTTAGTTTCAAGGCT[C/T]TAGCCCTTGACCTCCAAATATAAGCAGTGAGTGAT	T/C
A01_6883683	Affx-152059064	AX-147209025	6883683	A01	AATTTGTGAAAATTTCTTTCATAGTCTTAATATTA[C/T]TGTGACTAGTATATTCTTTGATCAATCTCATTTTG	T/C
A01_6883912	Affx-152058784	AX-147209026	6883912	A01	TATTGATGGCTCGCTTCTTCCTCTTGCTAACTCGA[C/T]TAAGGCATGAAGAAATTGAGATAATCCAAATCCAT	T/C
A01_6898616	Affx-152073392	AX-147209027	6898616	A01	TCTTGTTCTTTTGTCACCAAAGTGTTGATTGAATC[C/T]GTGATATAGTTTCTAGTAAAAGCAACTTTCTTGAT	T/C
A01_6899367	Affx-152059832	AX-147209028	6899367	A01	CAAGGTAATGAAGAGAAGAAAGATTGCAATTAGCA[A/C]TTGCTTCTATAAATGGAACTCTATCATTGGAATTG	A/C
A01_6907238	Affx-152047225	AX-147209029	6907238	A01	TGAATGCACCACTACCTTCCACATCAAAATCCTCA[A/G]CCGTTGACTCAAAAGTGTTAATTGAGTTTCTAATA	A/G
A01_6907301	Affx-152066720	AX-147209030	6907301	A01	TTCTAATATATTCCTTTGTAAAAGCAACCTTCTTG[C/T]TCTCTTTGATGTGCTTCACAACTTGTGAGAGTGGC	T/C
A01_6907463	Affx-152032598	AX-147209031	6907463	A01	GCCTTCTAATTCCCACTATCACACTAAGCATTGTT[C/T]TCCCATCATAGCTAAGTTTTAGGGCTCTAACTCTT	T/C
A01_6907922	Affx-152060128	AX-147209032	6907922	A01	TTGTCACCTTGAACCCTAAAGGATATTGTTTAACA[A/C]TTTCTTCATCTTGTGAAGGAAGATCAAAGGCAAAG	A/C
A01_6908186	Affx-152042756	AX-147209033	6908186	A01	CATTAATAGGGTTAGGGTCAATTTGGTCATTTGTG[C/T]AAGCACCATGATTTTGTGATGATTTGTAAACATGA	T/C
A01_6921211	Affx-152032094	AX-147209034	6921211	A01	TTCTTCCAAAAGGGTGTTTGATGAGGATGCCCTCT[C/T]GAGGGATGTGGTTACTTGGAACTCCATGATAGCGG	T/C
A01_6921263	Affx-152043140	AX-147209035	6921263	A01	TGGAACTCCATGATAGCGGGTTTGATGAGAAACGG[C/T]GACATTGTTGATGCGGAGAAGGTGTTTGATGAAAT	T/C
A01_6921500	Affx-152049481	AX-147209036	6921500	A01	TTGGGTTATGGAAGGTTCATTCATTCTACCATTGA[A/G]TCCTTAAGGTTACGGGTGACTATTCCTGTGGGAAC	A/G
A01_6921711	Affx-152060442	AX-147209037	6921711	A01	TTGAACTGTTTCAGAGGTTCATTGGTGAAGGTTTT[C/T]GCCCGGTGAATGTGACTTTTATAGGAGTACTGAGT	T/C
A01_6921801	Affx-152065220	AX-147209038	6921801	A01	TGGTTAGTGAGGGAAGGCATTACTTTAGGTTGATG[G/T]TGGATGGTTATGGAATTCAGCCAGAGATGGAGCAC	T/G
A01_6922007	Affx-152082185	AX-147209039	6922007	A01	GTGGAAATGGGAGAAAGGATTGGAAACAAGTTGTT[A/G]CAGTTGGATCCAAACCATGATGGCCATTATGTGCA	A/G
A01_6933567	Affx-152033406	AX-147209040	6933567	A01	CTCTTTGGTTGGTTCTCTGGCCTTGCTTCTCTCTA[C/T]CTTCCCCTTTGGCTTGTTCTAATCATAGGTTCAAC	T/C
A01_6933639	Affx-152032746	AX-147209041	6933639	A01	CTTGGCCTCATTGGTTATGGTGTTCAATATCTCTT[C/T]CTAACTAACCATATCTCAAATCTCTCTTATTGGCA	T/C
A01_6934038	Affx-152043738	AX-147209042	6934038	A01	ACAATTGCAACTGGGATTTATGCTGTGGTTAGTAT[C/T]TTGGAATTTGTGTCTAGCAAAATTTCATCACTTGG	T/C
A01_6934089	Affx-152026935	AX-147209043	6934089	A01	AGCAAAATTTCATCACTTGGGGTTTTAATTGGTAT[C/T]TTAGTGTCACTTTTCTTGCCACTATTGGTTCCAAT	T/C
A01_6936219	Affx-152045768	AX-147209044	6936219	A01	TGGGGTCCTTCATTTTTGGTTACTCAGCTGCTATT[A/C]TCTATCGTAAGGAAGGGTATAATAGTAATAACATT	A/C
A01_6936364	Affx-152027784	AX-147209045	6936364	A01	TGGAACTTTTTTAGCTCTCATACTATATGTTAGGA[A/C]ACGCAAATTTTACTCACAAAGATAGTAAAAAAAAG	A/C
A01_7001894	Affx-152076061	AX-147209046	7001894	A01	TTGGTATTCATACTTGAAGCCTTTGAAGAGCTTGG[C/T]CTTGATGTGCTCCAAGCTAGGGTTTCCTGTGCTCA	T/C
A01_7002818	Affx-152037505	AX-147209047	7002818	A01	GTCCCAGGATAAGAATGGTACATGCCATTTGGATG[A/C]ACAAGTAATTCAAAAAGTAGTGTCTCAAGCTATTC	A/C
A01_7069776	Affx-152071066	AX-147209048	7069776	A01	GGGATGTGATGCATCAATTCTATTGGATGACACTT[C/T]AACATTTACGGGAGAGAAGACAGCTGCTCCAAATT	T/C
A01_7070530	Affx-152073869	AX-147209049	7070530	A01	AAGTTGGGTGGTCCATCATGGAATGTTGGATTGGG[A/C]AGAAGAGATTCAACAAGTGCAAGCAAAGATGCAGC	A/C
A01_7071291	Affx-152052047	AX-147209050	7071291	A01	AACCTCACAGCACTTGATGTCACAACAAATGTGCT[C/T]TTTGACAATGCTTACTTCAAGAACCTTGTCAACAA	T/C
A01_7071432	Affx-152045558	AX-147209051	7071432	A01	TATAGCAACAGTTATTCAGCTTTCTTTGCTGACTT[C/T]GCTAGTGCTATGGTCAAAATGGGAAATTTAAGCCC	T/C
A01_7088523	Affx-152083905	AX-147209052	7088523	A01	GAGGCTTCATGTTACCCATCTTGATCATAGAATGT[C/T]TGAATCTTTTAGCAAAAGCAATTGGATTCCTACTA	T/C
A01_7088951	Affx-152075018	AX-147209053	7088951	A01	AGGCTTGTATTTGCAGCTTCATAACTTGCACTTCT[A/G]GCGTCTCTTCTTCCTAAGGGCACATGGTAACGATA	A/G
A01_7089868	Affx-152033880	AX-147209054	7089868	A01	GATTTAATCTCATCAACCACTTCAAATCCTCTTAG[A/C]GAGTTCTTATTTGGTGGCGAATTCTTCTCACCATT	A/C
A01_7143642	Affx-152042259	AX-147209055	7143642	A01	AATTTTAAGTCACATGGCCTTGATGTCAAGGACTT[A/G]GTTGCCTTATCTGGTAATTTTCCTTTTATACTCAC	A/G
A01_7146843	Affx-152031313	AX-147209056	7146843	A01	GCAGCAGGGTCCATTAACTCCACAAGGTGCTTCAC[A/G]GCACCAGCTTGCACAATTCGATTCTTGTTTTCATG	A/G
A01_7148498	Affx-152083140	AX-147209057	7148498	A01	ACCTAGGCTATCAGCAATTTTTGCCAGGACCTCTG[A/G]ACTGGGTCCTAAACCTTCCCGTTGTTCAGTAATAG	A/G
A01_7148718	Affx-152050451	AX-147209058	7148718	A01	CTCTTTTGTTTGATAGAATGTTTTACCTCCAGATG[A/C]TCAGAACTCAATTCATCAGGGAGACATTGCTGAGA	A/C
A01_7158458	Affx-152028605	AX-147209059	7158458	A01	TGGGGCACGTGAGTATTTTGAATTGGTTCGGAGTC[A/G]TGGAATTACTGAAGGAATGACACCTCCTCCACGCT	A/G
A01_7177193	Affx-152063860	AX-147209060	7177193	A01	AAGGTTATGAAAACTGGGCGTGCCGAACAAATCAC[A/G]CGCGAGATATCTGTTATGAGAAGGGCTAGGCATCC	A/G
A01_7177942	Affx-152061937	AX-147209061	7177942	A01	TGAAGGTCTAGCAGCAGAAGCAAAGGAAGAACCAG[C/T]TGTGGCAACAAGTATAAATGCATTTGATATCATCT	T/C
A01_7178075	Affx-152069192	AX-147209062	7178075	A01	AGGTTTAGTTCAAGACAACCTGCATCGGTCATCTT[C/T]TCCAAGCTGGAAGATGCTGCCAAGCGACTAAAGCT	T/C
A01_7178192	Affx-152049434	AX-147209063	7178192	A01	ACCGAAGGTAGGAAGGGGGTTTTATCAATTGATGC[C/T]GAGATTTTCGAGGTTACTCCTATGTTCCATCTGGT	T/C
A01_7180725	Affx-152074891	AX-147209064	7180725	A01	CTCCCAGTATAGCATGGGAGTTCATCCATTTCGCC[C/T]ATTTCAATTGTCATGTGCTCTGGCAAGCTTGGGCA	T/C
A01_7180811	Affx-152026840	AX-147209065	7180811	A01	CATATACTTTGTGGAGAAGAAGTTCACTGTCATAT[C/T]CATGCTGTGACCATTCATACACAATATTGTCAGTA	T/C
A01_7205876	Affx-152079450	AX-147209066	7205876	A01	ATCATGAAGATCTTCGATGTTGTTTCGGCTATCAA[A/G]TTGGCTTATCTTGAGCTTCAACAAGCTCATATCCC	A/G
A01_7206678	Affx-152049399	AX-147209067	7206678	A01	TCACGAAAATGGCTAAATGGGTTTGGGTTTTGCTA[A/G]GTTCTGCAGCATCAATAGACCCCAATGCAACCATG	A/G
A01_7206800	Affx-152030697	AX-147209068	7206800	A01	AATGTGGAAAGAGAGATTGCAGAACAAGGAACCTA[C/T]AGTGTTCAGTTCATGATCATGCCTGGCATTAAAAT	T/C
A01_7213162	Affx-152078422	AX-147209069	7213162	A01	GGTTCAAGCCTATGCAAGAAGGAGTGTGTCCTGCA[A/G]AGGATCAAACTCAAAGAATGCAGGTTTTCCGGAGG	A/G
A01_7217368	Affx-152077131	AX-147209070	7217368	A01	TCAGAAGGGTTTTGAAATCCAATCTTTTCAATGGC[A/G]TCAACCGTTTTGAATAACCGTCTTTTGTTAACCTC	A/G
A01_7218656	Affx-152029088	AX-147209071	7218656	A01	GATACAAGGCACTTGCCTATAAATCTCTGCGCTTC[C/T]TTGTTTTCTAACCGGGAAAATGACGCCGGCAACTT	T/C
A01_7218843	Affx-152057786	AX-147209072	7218843	A01	GCGCATTCGCTGTACGGATATTCAGAAGTAAGCAT[C/T]TCCAGAACACACATGCCGAAAGAGTACACGTCGAC	T/C
A01_7219047	Affx-152060302	AX-147209073	7219047	A01	CCATTCACAAATATGTTATCACATTTGAGGTCTCT[A/G]TGGATTACCGGAGGATCGTGCTCGTGTAGATAAAC	A/G
A01_7219083	Affx-152053727	AX-147209074	7219083	A01	TGGATTACCGGAGGATCGTGCTCGTGTAGATAAAC[A/G]AGACCTTGCAAAATTTGGCGACTCCAACTCTTTAT	A/G
A01_7245506	Affx-152027031	AX-147209075	7245506	A01	TTGTTGAACAAAGCAGTGCTTAATGCTGCTGTGTT[C/T]GTTCCATAACCTTGGCTATACAAATTCCCATATCC	T/C
A01_7256281	Affx-152060141	AX-147209076	7256281	A01	CGGTCCTTTTGCACTGCCTGTGTTAGGTTGATGTC[A/G]AAGAGCTCGCAGCGAATGGGCATCTCCATCTCATA	A/G
A01_7260675	Affx-152079306	AX-147209077	7260675	A01	CGATTGCTTTCGTAGTTAAGCGAATGATCTTTCTC[A/G]AGCAGTTTTGCCATTAACCCACTTTTGTAATTCTC	A/G
A01_7262050	Affx-152032893	AX-147209078	7262050	A01	TACCTCGGAGCGAAGTTCAGGGATAAATGCAATCA[A/C]ATCATCAAGAAATAAATCATTTAGATGATGCAGCT	A/C
A01_7262332	Affx-152044572	AX-147209079	7262332	A01	AGGAAATATGTGATGTACCTCAAATCGATCGCCAG[C/T]AGGAATAAAGGATCTAGCTACTGATAAAACTTTAG	T/C
A01_7263592	Affx-152052994	AX-147209080	7263592	A01	TCTGGAATGAAGAAACCAAGAAGTTGCTTTATCAA[C/T]TGTTCGTCCCAAGTCTGGTAAACATATTCACCATA	T/C
A01_7263963	Affx-152055006	AX-147209081	7263963	A01	TTGTGGTTGCTCTTCTGCAAATCTAAAATCCATTT[G/T]TCCAATGCTTTGAAGTTCTTTGAATATCCATTCTT	T/G
A01_7277501	Affx-152067168	AX-147209082	7277501	A01	TCACAAGCCTATGGAAGAAACAGAGTTGATTTAGA[A/G]AGTGCTGTTTTAAAGGATGGTGAACCTGCTGAGCC	A/G
A01_7277733	Affx-152036832	AX-147209083	7277733	A01	AGCAAGACCTACCACCAGGGATAAGGAACCAGATT[C/T]AGTTGATAATGCTTCAGAGAATGTGGAGATTCCCT	T/C
A01_7293149	Affx-152026854	AX-147209084	7293149	A01	ATGATATTGTCCACTTGAGCTTGCTCTTCGTTGAT[G/T]GTTGCTACTCCATTATTATTGCTACTAGCCCCTTC	T/G
A01_7293292	Affx-152028523	AX-147209085	7293292	A01	GAGATCAATCATGGTGGCATTGTCAAGGGATTGAT[A/G]GCCAGCTAAGGATTGAAACATGAGATTGTTCATTT	A/G
A01_7298921	Affx-152049686	AX-147209086	7298921	A01	TGCCCTTGAAGCTTGCTCATTTGCTTGTTGACCTC[A/G]TTGATATTTTGATCAATGATCCATGCAAGATCATT	A/G
A01_7302892	Affx-152050586	AX-147209087	7302892	A01	TCTTGCCCTTGAAGCTTGCTAATTTGCTTGTTGAC[C/T]TCCTTGATATTTTGATCAATGATCCATGCAAGATC	T/C
A01_7302949	Affx-152082551	AX-147209088	7302949	A01	ATCCATGCAAGATCATTGAGATCAATCATGGTGGC[A/G]TTGTCAAGGGATTGGTAGCCACCTAAGGATTGAAA	A/G
A01_7303195	Affx-152052694	AX-147209089	7303195	A01	GGCCATACCTCTGGCCGTGGTTCATCAGGGGTATA[A/G]ATTATAGCACAAGCATCAACTCCGCAAAGAGTGCT	A/G
A01_7314983	Affx-152041272	AX-147209090	7314983	A01	GCAGAAATGACAAAGAACAAGGGAAAGACGAAGGG[C/T]AAGGGGAAAGGATTGCCGAATGTGATTTTGAATCC	T/C
A01_7316249	Affx-152067669	AX-147209091	7316249	A01	GGTACAAATCATGAACAGCCAATGGAAAACCATAG[C/T]GGAGATGTAGATGTACGAAACTCAAATACTTGCAG	T/C
A01_7343466	Affx-152052393	AX-147209092	7343466	A01	TCCTTATCAACCTAAAGATGCCGAGCACAAGAAGT[C/T]GCCTTCTGTTCATCATAGTAGAGTTAATGCTGAAC	T/C
A01_7372951	Affx-152041271	AX-147209093	7372951	A01	AGTGCTGGTGAATAACGATCCTGATCCCGATTAGG[C/T]CAATAATTGGAACTCTTTGCTGCTGCTTACTGCAC	T/C
A01_7373877	Affx-152067765	AX-147209094	7373877	A01	TTAGTGCCACATAAGCCAGCAATTTGATTAACACG[C/T]GTATAATCAATCCCAGGAATAAGGGCAGCCCTATC	T/C
A01_7402011	Affx-152030252	AX-147209095	7402011	A01	TTGACAAAGTGATTGAATTAATAATATTTACCATC[A/G]CGAAGTTGTGCTTGTTGTTCCATGGCTTGTAGCCG	A/G
A01_7402472	Affx-152033613	AX-147209096	7402472	A01	CGAACCTGGTATAGGGTCAATTGGGCAGAAAGAGT[C/T]GTAGCTTCGGTCTGAAGGGTCTGAACTTTGCGCTC	T/C
A01_7414694	Affx-152080912	AX-147209097	7414694	A01	TCAGTCATCTCTCCCATCCCAATTTCAACACATTG[C/T]CTACAGTAAACTCTGCCACATACCTGCATGCCCCC	T/C
A01_7435959	Affx-152065860	AX-147209098	7435959	A01	CCATTGTTGACACCCATGGAGATCAAGTCACAAAT[C/T]ATAGTATATTCTTTAATTTATGCTTCTACTAACTT	T/C
A01_7436853	Affx-152028649	AX-147209099	7436853	A01	CAGAGTTATTGGAAGAGACAGAATGGTAGAAGAAT[C/T]AGATATCCCTAAACTAAACTATATAAAAGCTTGTG	T/C
A01_7436897	Affx-152067161	AX-147209100	7436897	A01	CTAAACTAAACTATATAAAAGCTTGTGCAAGAGAA[A/G]CTTTTCGCCTTCATCCAATTGTACCTTTCAATGTT	A/G
A01_7437175	Affx-152075226	AX-147209101	7437175	A01	AGACGTGGTTGCCCTGGAGTGATGCTTGGAACCAC[A/C]ATGACTGTGATGTTATTTGCAAGATTGCTTCATGG	A/C
A01_7452478	Affx-152083319	AX-147209102	7452478	A01	ACCCTTCACCCGTTTTTCATCCCTAGCAATAACCC[C/T]ATTTCCATTCACTCCACCATTCACAGTATCAACCT	T/C
A01_7457631	Affx-152038291	AX-147209103	7457631	A01	AGAGTTCTTTAACCCAGCCATGGAATCTGCTACCA[C/T]CTTCATGTTTATGCTATTTTGCGTCATACCTCTCT	T/C
A01_7458501	Affx-152043707	AX-147209104	7458501	A01	TTGGCTTGATGTTCTTGTCTCCTTGAAAGATGCTA[A/G]CAGCAATCCATTCTTGACTGTGGACGAAATCAAAA	A/G
A01_7459431	Affx-152074419	AX-147209105	7459431	A01	TATTTATTTCTATTGCAGGAGGTTATGATGGCAAC[A/G]ATTGATAATCCATACAATAATGTTGAGTGGGTACT	A/G
A01_7459693	Affx-152035818	AX-147209106	7459693	A01	CATTTGTAGCCAATTACTTCATCCCAAAGGGTAGT[C/T]ATGTTCTTATTAGGAGACAAGGTATTGGCCAAAAT	T/C
A01_7470451	Affx-152062087	AX-147209107	7470451	A01	ATTTCTGATTATGTTCCATTGTTGAGGGAGTTTGA[C/T]TTGGATGGTCAAAAAGAAGCAATGAAGAAGGCTAT	T/C
A01_7500005	Affx-152038074	AX-147209108	7500005	A01	CACGTGAATTTTTCATGAAACAAGATGCGATTTTC[A/G]CATCACGGCCGTTGAATTGGTCGAGTAAATATGTC	A/G
A01_7500493	Affx-152056874	AX-147209109	7500493	A01	GCTACTAATACCATAAGGAAGTACCATGATCCCAT[A/C]ATTGAAGAAAGGATTCATCAGTGGAGGAATGGGAC	A/C
A01_7502161	Affx-152064453	AX-147209110	7502161	A01	TATTCCAAAACTCAACTATGTGAAGGCATGTTTAA[A/G]AGAAGGTTTTCGCCTTCACCCAATTGCAGACTTCA	A/G
A01_7502215	Affx-152055836	AX-147209111	7502215	A01	CCCAATTGCAGACTTCAATGTTCCTCATGTCTCAA[C/T]GGAAGATACTATTGTTGCCAATTATTTCATCCCAA	T/C
A01_7502268	Affx-152030869	AX-147209112	7502268	A01	CCAATTATTTCATCCCAAAAGGTAGCCATATTCTT[A/G]TTAGGAGGCAAGGTATTGGCCACAATCCAAGAGTT	A/G
A01_7502591	Affx-152028666	AX-147209113	7502591	A01	CCACTAGTTGCACTGGGAAAGCCAAGATTATCCGT[A/G]AAAGTTTATCATCAGATAATGAATTAAAAGAAATT	A/G
A01_7567315	Affx-152058235	AX-147209114	7567315	A01	TACCTTCTTGCTCATGCTATTTTGCATTATTATAC[C/T]TCTCTTCATCAAACTCCTTAAACTCAATGACTCAA	T/C
A01_7567502	Affx-152040043	AX-147209115	7567502	A01	CATGAATGATCTCAACACCGAAATCGCATGCATCC[A/G]TCTAGGCAATGTCCATGTTATCCCAGTGACAAGTC	A/G
A01_7567557	Affx-152060573	AX-147209116	7567557	A01	ATCCCAGTGACAAGTCCTTCCATTGCACGCGAAAT[C/T]TTAATGAAACAAGATGCAATCTTCGCATCAAGACC	T/C
A01_7567917	Affx-152084082	AX-147209117	7567917	A01	TGGAGTATGTTGAAGCACAGTTCATGGTGGTAAGG[A/C]ATATTTATGCATCTTTGATTTTGAAGGTCATAAGA	A/C
A01_7568409	Affx-152044702	AX-147209118	7568409	A01	GAATCAGATATTCCAAAGCTCAACTATGTGAAGGC[A/C]TGTTTGAGAGAAGGTTTTCGTCTTCACCCAATTAA	A/C
A01_7568651	Affx-152062425	AX-147209119	7568651	A01	TTTGACTTTGACTGAGTCAAATCTAGAGTTGTTCA[C/T]ATTCGGCACTGGAAGACGAAGTTGTCCTGCAATCA	T/C
A01_7570047	Affx-152070672	AX-147209120	7570047	A01	ATGGAGACATGAGGAATGTTGAAGTCAACGATTGG[A/G]TGAAGTCGAAAACCTTCTCTTATACATGCCTTTAT	A/G
A01_7570209	Affx-152028029	AX-147209121	7570209	A01	GGTTGATTTAACATTTCAGCCAGCACCCATTCAAT[A/G]TTGTTGTATGGATTATCTATTGTTGCCATCATAAT	A/G
A01_7572246	Affx-152036349	AX-147209122	7572246	A01	ATGCATGCGATTTCAGTGTTGAGATCATTCATGAT[G/T]TTCTGTATCCATCTGAATGTGGGTTTGTTTGCGAG	T/G
A01_7593256	Affx-152078469	AX-147209123	7593256	A01	CGGGGAATATGACCTTTTTGAGCAGCATCTGCTTC[A/G]CGCTCCGATTGGCGCTTCTTCTTTCTAAGCATCAG	A/G
A01_7594497	Affx-152079965	AX-147209124	7594497	A01	ACAATACTTGGCTTAACACTAGGTGGCGGACGAAG[C/T]AAGTCCTGTGCTTCTTCCCAGGTAAGTCTCAACTC	T/C
A01_7597222	Affx-152047946	AX-147209125	7597222	A01	AGTTGGGAAGCATTTACACAGCTAACACATCCTAC[A/C]CCGCCAAAGTCAAGGTACTCGAACAAAGATTTAGA	A/C
A01_7608680	Affx-152057050	AX-147209126	7608680	A01	ACTTTGCTTTCATGTTTGTTAGCTTTCTTCATTGA[C/T]GATGATATCTCTTCCACATGGTTAGGAGAGTCGTC	T/C
A01_7608824	Affx-152043294	AX-147209127	7608824	A01	GAATTTGAAGCATCTCTTTCCATTTTCTTGTCCGA[G/T]GACAATTCATTATCTCCCATGAAAATATCTTCTCC	T/G
A01_7610580	Affx-152037248	AX-147209128	7610580	A01	GGTATGCTCAAACACAAGAAATACCATGGCTTTGG[C/T]GGTAGGTCCTCATCAAAAGCATAACTTCCCACTTT	T/C
A01_7611096	Affx-152042458	AX-147209129	7611096	A01	ATTCTTCACTGACAGTAGAGCCCTTTTTGTTAGCA[G/T]AATCATAATAATGCTTGCGGTCTCCAGCAACAGCC	T/G
A01_7611900	Affx-152069931	AX-147209130	7611900	A01	ATTTCCTTCCATTCTTCAGCAATGGAGAGTGGTGG[C/T]GCGGAATTCTAAATCACACAACCGGAAAAAATATT	T/C
A01_7614052	Affx-152080955	AX-147209131	7614052	A01	TGAGATACTGTTGGGCAAGGTAGAAATATTGCTTT[C/T]TCCATCATCCCTCCCTTTTATTATTGTGCACAAAA	T/C
A01_7614648	Affx-152065244	AX-147209132	7614648	A01	TTAAGAATGTCTAGCGAACGATGTTGTTTGCGGTT[A/C]TGTGCAGTTATGCCTGTGCTGTTAGTACAGTTATC	A/C
A01_7617852	Affx-152073913	AX-147209133	7617852	A01	TGAAAATTGCTTTGCAAGAAAAGGGTGTCTCATAT[A/G]AGTGTAGGCAAGAAGATTTTGAAGCTAAAAGTTCT	A/G
A01_7642049	Affx-152076584	AX-147209134	7642049	A01	GCAGGGTTGTTAGCAAGCCACCATGCATTGACCAA[G/T]ATCTTGCTCTCAGCAGGGATATCATAGCCACCAAG	T/G
A01_7642144	Affx-152029530	AX-147209135	7642144	A01	TGGAACAAGGAGTGGAATTGCCATTCTTAGCCTTA[A/G]TGTTTCCTTGATGACTGCTTGAAGGTATGGGAGCT	A/G
A01_7642226	Affx-152031762	AX-147209136	7642226	A01	GGCTCAGTTATTTGGTGTCCTGCTCCTAAAACTCT[A/G]TCAATTTCATCTCTTACTTTCTTTTGGATTTCTGG	A/G
A01_7642273	Affx-152031009	AX-147209137	7642273	A01	TCTTACTTTCTTTTGGATTTCTGGGTGGTTCACTA[A/G]CTCAGCTATTCCCCACTCAATTGACCATAGTGTTG	A/G
A01_7643706	Affx-152077333	AX-147209138	7643706	A01	TAGGCCTTCGTTGTGGGTTCTCTTTGTGCTCTCTA[A/G]TTTCCTGTTGTTAATTCCAAAATCATAATAAATAA	A/G
A01_7644744	Affx-152066693	AX-147209139	7644744	A01	TTCAGCAGCCGAAGCTTCTGGAACATTGGATCCTT[C/T]TCGCTCTCGAACCTTCTGTCGAACATTATCCTGAA	T/C
A01_7671676	Affx-152049946	AX-147209140	7671676	A01	AACAACGACAATATCAGCAACAATGTTAACCATCA[A/G]ACTAAGCTCGCATTCCCTTCTTATTCAAACTCACA	A/G
A01_7673129	Affx-152055735	AX-147209141	7673129	A01	AACCTTGATGTCACTATTGCATCAGACTCTCCAGC[C/T]GCTCCTGCACCAATTGAATCATTTAGTGATATGGT	T/C
A01_7684866	Affx-152042239	AX-147209142	7684866	A01	ATATCAGTATATGCAATTGTGCAGCATTCAGAAGC[C/T]TGCGCTCAACATAACACGTTGACATTCAACGGTAC	T/C
A01_7693589	Affx-152042006	AX-147209143	7693589	A01	CAAGATTACTTTAGGTGGTACTGCGACAGAACAAG[A/G]AGGTTTTTGTCTGCCCCTGATGCATTCCATGATCC	A/G
A01_7695116	Affx-152080580	AX-147209144	7695116	A01	GTCGACTGTGAATACGGTTGTGGCTCTATCAAACG[A/G]CGTCACTAACATCTGAGATATTCCCTCACGGTTTG	A/G
A01_7697073	Affx-152029325	AX-147209145	7697073	A01	GAGAACATCATCGACACCTGCTGATCAGATTTTAT[C/T]TGCATTTTTTGATACGCAAACAAGTTGGCCACTGC	T/C
A01_7697155	Affx-152062417	AX-147209146	7697155	A01	TGTAAGTCAACTTCGTGATTTCTTTTTTCCCAACC[A/G]TTCCGGTTTGAACCAGAATTAGATTCTTCAGATCC	A/G
A01_7699100	Affx-152034448	AX-147209147	7699100	A01	AGAATTCCTTCAAAGTTCTTTGGTGCAAATCTTCC[C/T]TTCACAACCAGTCTTTGCTGTCCATCCAAAGAGCC	T/C
A01_7763075	Affx-152076290	AX-147209148	7763075	A01	TTGATATTTGGATGGAATACCTTGGTCCTAAATGC[A/G]ACCTGATATAATTTAAAGATAACATCCATATATTA	A/G
A01_7777045	Affx-152046990	AX-147209149	7777045	A01	AACAAACTTCAAACCATATAGTTTCATTATTCCTC[A/G]TGGTGTTCTTAACCATGATCATAAGCTGTTATTCT	A/G
A01_7777131	Affx-152042832	AX-147209150	7777131	A01	TGGGGAACCATAACAACACACCAACTTCCACCTAA[C/T]AAGGTGGTTAAGATGCTTAAGGAAAATGGTTTCAA	T/C
A01_7778025	Affx-152075487	AX-147209151	7778025	A01	GTGTTTGATGCAAATCTTGATACCCTTTTGTGGGC[C/T]CTACACAAGGAAGGTTACCCTGACATGGATATCAT	T/C
A01_7778318	Affx-152039059	AX-147209152	7778318	A01	TGGGAAGCCAAAGTATGAACTAGACTTAGAAGGGC[A/G]AAATAGGGAAAAGGGTCTTGTCCCTGTGGAAGGTG	A/G
A01_7778389	Affx-152068608	AX-147209153	7778389	A01	TAAGGTATATGGAGAAAAAATGGTGTGTTTTGGAT[C/T]CTTATGCTTCTAATTTAGACTATTTAGCTGTTAGC	T/C
A01_7778463	Affx-152073207	AX-147209154	7778463	A01	GACTATGCTTGTAGCTTATCTGATTGCACTTCTTT[A/G]GGGTATGGTTGTAGTTGTGGTGAGTTAACTCTAGA	A/G
A01_7779540	Affx-152057491	AX-147209155	7779540	A01	TTGGACTTATACTCTTCAGAAGACGGCCGGTTCTC[C/T]GAGTCAGATTGCCGGACCTCTTCTATCATTCTCAT	T/C
A01_7781114	Affx-152035250	AX-147209156	7781114	A01	TTGAGTTTAGGTGACAATGAGGAAGGTATGTCACC[A/G]GAAAGGTTGTTATGCTGCAGATAAAGATACTCGAG	A/G
A01_7781162	Affx-152059114	AX-147209157	7781162	A01	TGCTGCAGATAAAGATACTCGAGAGACGGAAGAGA[A/C]GCAATGTCAGCAGGCAGATTTCCACCAAGTAGGTT	A/C
A01_7782489	Affx-152058033	AX-147209158	7782489	A01	CAGAGGAAGAACTCATGAGAACTTCTAGAAGCAGG[G/T]TTCTCACTATAACAGTTGAAACAACATATCAAACA	T/G
A01_7801547	Affx-152083293	AX-147209159	7801547	A01	ACAGGCCCATCATCTAATTGGGTCGTATCTTTTGA[A/C]CCATTTCTAAACGGGTTCATCTTCCCCAGCCTCCT	A/C
A01_7802490	Affx-152079890	AX-147209160	7802490	A01	AAAGCGGTTTTATCAGAGGGGAAGAGATCTACCAC[A/C]GATTCCAGAAGCTTCCGCGGATTTGTTCGGTGATC	A/C
A01_7802538	Affx-152041473	AX-147209161	7802538	A01	TTCCGCGGATTTGTTCGGTGATCAGAATCGGAATC[A/G]CTAGGATTCAAAAGACGGATTCTGTCGGTGGAGAG	A/G
A01_7802985	Affx-152057800	AX-147209162	7802985	A01	TGAGCCGTTATATCGAACTTAACGCCGTAACAGAA[C/T]TTCGCTGCCTTCTCAAAGGTTCCACTACCTCCCGG	T/C
A01_7803610	Affx-152030312	AX-147209163	7803610	A01	GCCATGTTGAATAATGAGCTGTGCTTTATTTATTT[A/C]TGTGTGTGTGGTTGAAAATAGCTAAGTTAGGAATT	A/C
A01_7803662	Affx-152035191	AX-147209164	7803662	A01	AATAGCTAAGTTAGGAATTAGGATATTCAAGGATG[C/T]ATATCATTATAATGGATCACATATGTGGTGAGAGG	T/C
A01_7835582	Affx-152033338	AX-147209165	7835582	A01	AATAATGATGTGTTTGTGGGATCTGCCTTGATTGA[A/G]TTGTATTCGAAATGTGGACGAATGAATGATGCTGA	A/G
A01_7835734	Affx-152042039	AX-147209166	7835734	A01	TGAACTTGCACTTGCATTTTTCTCACAAATGGTTG[C/T]GTCAGAGAATGTGAGTCCTGATCCAGTGACACTTG	T/C
A01_7835800	Affx-152061685	AX-147209167	7835800	A01	ACTTGTTAGTGCTATTTGTGCTTGTGCTCAGTTAT[C/T]GGATTTTAAGCTTGGAAGAAGTATACATGGATATG	T/C
A01_7835849	Affx-152083852	AX-147209168	7835849	A01	GGAAGAAGTATACATGGATATGTAAAAAGAAGGGG[A/C]TATGACACTAAGTTATGTTTGACCAATGCACTGCT	A/C
A01_7836028	Affx-152042367	AX-147209169	7836028	A01	TAATGGAGCTGAAACCAAGTCATTAGATCTTTTCA[A/G]TCAAATGATTGATAACAGAGTTGAACCCAACAGGG	A/G
A01_7836220	Affx-152079498	AX-147209170	7836220	A01	TATGGACATGTACATGAAATGCTTTAAGCCTGAAA[A/C]TGCAATTAGCCTCTTCAACAGAATGCCAGAGAAGG	A/C
A01_7836266	Affx-152029183	AX-147209171	7836266	A01	CTCTTCAACAGAATGCCAGAGAAGGATGTAGTTTC[C/T]TGGGCTGTTTTGTTTAGTGGGTATGCTGAAATTGG	T/C
A01_7836476	Affx-152050545	AX-147209172	7836476	A01	TTAACTAAATGTGGATTTGACAATAACATTTTTGT[C/T]GGCGCATCTCTCATAGAGATGTATGCAAAATGTAG	T/C
A01_7837034	Affx-152051101	AX-147209173	7837034	A01	AATATTTATTGTGGGGAAAAGAATTGGCATAATGC[C/T]GCAAATATTAGGAAATTGGTAAAGGAAAATAGGTT	T/C
A01_7840236	Affx-152081778	AX-147209174	7840236	A01	AGGATACAAATTGATCAGAACAATATATCAGGGCC[C/T]GTACCTAAATCATTTGCAAACCTGAACAAGACAAA	T/C
A01_7840794	Affx-152039011	AX-147209175	7840794	A01	TTTGAGGGAAATACTATTCCAAGTTCTTATGGCAA[A/C]ATGTCAAAACTGCTGAAAATGTAAGTGAATTTGCT	A/C
A01_7843086	Affx-152054801	AX-147209176	7843086	A01	ATTGATGGTGTAAGGGCCTTCACTTTTGGAGAATT[A/G]TCTGCTGCTACCAACAATTTTAGCAACTCTTCTCA	A/G
A01_7843482	Affx-152031752	AX-147209177	7843482	A01	TTGTGCTTGCAGATGCTGGTTTATGAATTCATGCC[A/G]AATGGTACACTAAGGGAACACATTTCAGGTACACT	A/G
A01_7844427	Affx-152027942	AX-147209178	7844427	A01	ATGATGCCAGAATCAGATACCCGGAAAGCCGAATC[A/G]ATAACCAGTGATTCAGGAAAGTTAAGTACAAGTAC	A/G
A01_7850535	Affx-152080962	AX-147209179	7850535	A01	AAAAGCTTTCTTGCCAGCTACTGCTAGTGCTTAGG[C/T]CATTTGAACATGTGGCTCATGTTCATTTTCCCTTA	T/C
A01_7864690	Affx-152077935	AX-147209180	7864690	A01	ACCTCCACAAAATATAGAACACCAAATGTGTATGC[A/G]CGGACAGTGTCAACTCGCTTAACTTGAGGATGTCT	A/G
A01_7865157	Affx-152082664	AX-147209181	7865157	A01	GTAATGGTGTAAAGTGCAAGTAAAATAGCGCCAAT[C/T]GGATCAATCCACCAGTAAAACTTATCACCAAGAAC	T/C
A01_7865358	Affx-152042888	AX-147209182	7865358	A01	CATACATCCGCATAGGCACGGACAATCTTGTTCCG[C/T]GATGTTCTACAGTAAAGCCAGAGGAAAAGCTTCAC	T/C
A01_7867005	Affx-152033544	AX-147209183	7867005	A01	CTCATAGCTCTTTCTTGTTGAAGCTGTTCCTCATC[A/G]TCAGTGTCCTCAATAATGTTGCTGTCAGATGCCAC	A/G
A01_7884768	Affx-152067834	AX-147209184	7884768	A01	TAAAATGGAAAATAGACTCCATTACTAGTTTCTTA[C/T]CACCCTTCTTCGGGAGCTCATTTCCTAAAAACAAA	T/C
A01_7889889	Affx-152078679	AX-147209185	7889889	A01	CTTGGGGTGATGTTTGCCAATCCACATTTAGGCCT[C/T]GTACTCCACTTAGCCTCTGATGTTACCAAATCATG	T/C
A01_7890236	Affx-152049708	AX-147209186	7890236	A01	TGTTATCTCAGAGGAAACCATATGACTCGGGCTTA[C/T]ATATTGCATTCTGTCAAAGTCACTAAATCCTACTT	T/C
A01_7890302	Affx-152060577	AX-147209187	7890302	A01	TACTTGGTTCTGCAACATTCCATTCTTCCCAGAAA[C/T]CCTTAAAATCTCTGATACAATGAAAATGATACTCA	T/C
A01_7907594	Affx-152055977	AX-147209188	7907594	A01	ACAGACATCAACAAGATTTGTTTGTGCCCTATTTT[C/T]TCTTCCTTTTCCCATGGACAGCCATATGGGCAAAG	T/C
A01_7908164	Affx-152035881	AX-147209189	7908164	A01	TTTGAAGCAAGCATGCAATACAAATGAATGCATCT[A/G]TTCTCTCAACCCAAGGATGAAGCATTTCTCTGACT	A/G
A01_7908222	Affx-152034547	AX-147209190	7908222	A01	CATTTCTCTGACTGGCTCCTGGATATTATAGCCAC[C/T]GAGGATTTAGATGCATTCTTCCCTGCAGCACACGT	T/C
A01_7908269	Affx-152069098	AX-147209191	7908269	A01	TGCATTCTTCCCTGCAGCACACGTGAATATGCACC[A/G]TTGGTTGAAGCAGTTTGGAAAGACCCGGCGGTAAT	A/G
A01_7989824	Affx-152035946	AX-147209192	7989824	A01	TCCTGTCCTACAGAATTGCCAGGCTTTTTCCTGAT[A/G]TGCTTACGAGTTTCCTGAATGATATCTGAAGTCCG	A/G
A01_7992240	Affx-152076273	AX-147209193	7992240	A01	GAGAATTGGAAGAAGCGTTGACGCTATTGTTGTTG[A/C]TGTTGTTGCTTTTAGGTGAGAAATTGGAGTGACCG	A/C
A01_8068382	Affx-152062981	AX-147209194	8068382	A01	TCAAAACATTCTCGCAATGTTCATAAAACCTCTGT[C/T]AAAGGTTTTGTATAATTGATTGTTATGTGTTGTTG	T/C
A01_8069654	Affx-152060793	AX-147209195	8069654	A01	CTTTCTGTATTTAGGTCTCTTGGCTTACCAAGCAC[G/T]GTTGTCTTTATTCGAGTAAGTTAATGCTAATATTA	T/G
A01_8069788	Affx-152061213	AX-147209196	8069788	A01	GGGGTAACTTTTATTCTGTGCCTCCAGGATCTTCC[C/T]ACTGAGCTGAAACAAAGAAATGAACTAAAGAAGTT	T/C
A01_8070919	Affx-152054669	AX-147209197	8070919	A01	TCCTTTTTAATGTTCTAGGTCATTGGTTGTCTGGC[C/T]CCAGATCCTGAAAAACAGGAAGCTTTAATTGTCGA	T/C
A01_8071444	Affx-152062758	AX-147209198	8071444	A01	GATGGAGCATCGGTTAGGTTTGGAGATTCTGATGA[A/G]GAAACTGACATTGATTCAGTGATGATGGTAAGACA	A/G
A01_8072458	Affx-152068691	AX-147209199	8072458	A01	TTGTTTAATGAAAATCAGGAATCTCTACCACAAGA[C/T]TATGGCAGAATATTTCAATTTGATAACTTAAAGAG	T/C
A01_8073085	Affx-152034802	AX-147209200	8073085	A01	CATCCTGGGCGCTTTTCAGTTGCTTCAATTTATGC[A/G]CCTATATCATTTCCACCTCTTCCTTCAATCATCTT	A/G
A01_8076770	Affx-152056709	AX-147209201	8076770	A01	GTGAAGATGGATTACACCTTGCTTAGTTTCACTTG[C/T]GACTCTCTTATACTCCTATTGGCAATGCTCTTTCT	T/C
A01_8084289	Affx-152068664	AX-147209202	8084289	A01	GCGCAAAAAATTGGGAACCAGCTTGAGAGCTACCA[C/T]AAGGCTTCGTCACTTACATTTGCTATCCAAGTAAT	T/C
A01_8085992	Affx-152039317	AX-147209203	8085992	A01	CATTCTTCTTCATGAGAATTAAGGTAAGTAAAGCA[G/T]CACTATCTCCTCTCTTGCTAATTCCAATAAGGTAA	T/G
A01_8086639	Affx-152078395	AX-147209204	8086639	A01	TTAATACATGTTCTGATCTGTCCAAAGCGCGAAGT[C/T]AAGCGTGTTGCTGATCTCACTGCTGAAGAGATTAC	T/C
A01_8087473	Affx-152048390	AX-147209205	8087473	A01	GTAGATAAATAAAAAGGAGAAAGAGTTGAAAGAAA[A/G]GCTTGAGGTGGATAAAGAGAGGAAAGACAGAAGCC	A/G
A01_8087551	Affx-152038087	AX-147209206	8087551	A01	AATGGCTCTTGAGGCAGATGAGTACAGAAAATTCA[C/T]CATTTGATGCTTTAAAATTTGCAACAGAATAATAT	T/C
A01_8088162	Affx-152034240	AX-147209207	8088162	A01	TCTGCACTTGCACTGGAGCTCCTTGAATCTCTCAA[G/T]GTCGAAGTTATACCGCTTGAAAAGCTTCCTCTGTC	T/G
A01_8089904	Affx-152046459	AX-147209208	8089904	A01	AGATTTAACCAATTTTGAAGAAGATATACCTCTAT[C/T]CTTGATCTGGTTCAGAACAACAATCGATAAAGATG	T/C
A01_8089946	Affx-152067456	AX-147209209	8089946	A01	CTGGTTCAGAACAACAATCGATAAAGATGCCCCTC[G/T]TCTTTCCACAGCACCCAGAACCACACCCTTCAAAC	T/G
A01_8090016	Affx-152035605	AX-147209210	8090016	A01	CCCAACAAATAAGGATCAAAAGGACCAAGCTTTTT[C/T]ACATACCCATCACTTATATTAACAATTGAAGATAC	T/C
A01_8090178	Affx-152044714	AX-147209211	8090178	A01	AAGAAAATAACTTTATGTTTAAAAAGCTGAATATC[A/G]CTAAAAATCAAAGCTGCCCAATACAGCCTTCACCA	A/G
A01_8090322	Affx-152080916	AX-147209212	8090322	A01	AAAGGCATCAACTTTCTCTTAAGGAAAATGGAATG[A/G]CGGAAACTGTGGTTAGTTTAATGCATTAATTACGA	A/G
A01_8092027	Affx-152032190	AX-147209213	8092027	A01	AACCTATAATCACTTCCAGAATCCTACCTTACTTT[A/C]TTTGCACTCCCAAACCATTCAGCCATCTCTTCCTC	A/C
A01_8092118	Affx-152042551	AX-147209214	8092118	A01	CAGACCATAAGTCATCATCTGTTTCACTCTGACTC[A/G]GCAACTCATTCTTATATGCTTCTCTTTGTGGCTCA	A/G
A01_8092321	Affx-152029986	AX-147209215	8092321	A01	TGTCTTTCTGACTCCATCAGCGATTTGTCACGGCA[A/C]CCAACCTGATGTCCTGAATGTGTCAATTTGTTATT	A/C
A01_8093111	Affx-152065725	AX-147209216	8093111	A01	GGATTTTTGTTGCTAGTACTGTGCTCTACTATTTC[G/T]TTGAGAAGACTTCTCACAGATTCTTTGACATTCTT	T/G
A01_8094394	Affx-152081797	AX-147209217	8094394	A01	CAAGGAAGTTGTTGGAGCCACACGATGCTTCCAAA[C/T]ACTTCGTATGATCATACTTATTCTCTTTCCAAACA	T/C
A01_8094538	Affx-152059063	AX-147209218	8094538	A01	TCTTCTGCAATATCAACGGAATTCTTTTGGAATTT[A/G]CATTCGCGAACATAGTAAAATCTCACCGACTTAAT	A/G
A01_8095311	Affx-152081635	AX-147209219	8095311	A01	CAATATACGTTCATCATAGCCAACGTAGCAGGCAC[A/C]GTGAGCACGCTATAGTAACCCAGAGGGAAGATCTG	A/C
A01_8097312	Affx-152066001	AX-147209220	8097312	A01	GACGATCTATGAACAATTAGCTCTTCACGTGAATC[A/G]TCACTGAAGAGATCTGATCTCATAAGGAGGTAAAA	A/G
A01_8099389	Affx-152050033	AX-147209221	8099389	A01	GAGAGAAATGCTACGCAGGCATTTCTACGGAAAAT[G/T]GAAGAATGAATTGCATTTTCCTTATGTTTTATCCC	T/G
A01_8116462	Affx-152051321	AX-147209222	8116462	A01	CATAGAAATTAAACACTTTGAAGAATACTAGATGA[C/T]CAGAATCTTCTGCAAAATATCAAGTGCCAGATTGA	T/C
A01_8116712	Affx-152070652	AX-147209223	8116712	A01	GCTTTTAGAACTTTGGTATCAGGTGTGACAGTGAT[A/G]AGCTTGTTCTGCAGCCACGAAATCACAATTACTGG	A/G
A01_8161269	Affx-152065007	AX-147209224	8161269	A01	TTGGGTAGGACATTGTTAGAGGAGGTATCTGAGCG[C/T]AACAAATGGCAAGAATAGGACAACACGGAAGGTCT	T/C
A01_8166629	Affx-152080324	AX-147209225	8166629	A01	ATTCAAACAAGCTTCATCGGTGAGACCATTTCCAA[G/T]CTTCATTATCCACATCTTCTGCATCAGAAGTGTTA	T/G
A01_8166800	Affx-152028413	AX-147209226	8166800	A01	TCTCATGCTCGCATTCTTCTGATTCGTGCTCAGAG[C/T]CTTTAACCTCTTCATCCTCCTCTTCAGAAATCTCT	T/C
A01_8166943	Affx-152042540	AX-147209227	8166943	A01	TCATAATATTCCTCATCATCATTGACTTGGACTAG[C/T]GGATAGGAATATGAAGAAGAATCATCAACATTATT	T/C
A01_8167487	Affx-152030008	AX-147209228	8167487	A01	ATATTGTTTCCACATGTTGCATGAAAACCTTCTTG[C/T]TACGAAATTCTACTTTTTGGGCAGAATCAGAGATT	T/C
A01_8172352	Affx-152034944	AX-147209229	8172352	A01	AGCATTGAATTCAATATAACTATGTCGTATTTGTC[C/T]GAGGTTGCTTCAAAATCATTTGCCAACTGCTTTGC	T/C
A01_8174066	Affx-152080230	AX-147209230	8174066	A01	AGAATTACACACATAGACATTGCTCTTGATTGATA[A/C]ATCTTGAATGCTGCTGTACAGCTGCAACATCTTAG	A/C
A01_8176264	Affx-152032047	AX-147209231	8176264	A01	CTAAGGAGAAAACACAAGAAGCTAAGATTCAAGCA[A/G]AAGAGCATCAATGTTTCTTTTTCCTTCAGGGCCTT	A/G
A01_8177718	Affx-152036593	AX-147209232	8177718	A01	ACTTATTTGGATTCCGGCGAGAGAGAGGAAATGTG[C/T]GGTGGTCAAAGTAGTCCCTCCAATCGAGCACCTGC	T/C
A01_8185507	Affx-152069735	AX-147209233	8185507	A01	AACCATTGCTTTTGGGGCATTTTGGTGCAAGAGAT[A/G]CTAAAGCTAGAGACGTTTTCAACAGAAAGCACTTC	A/G
A01_8186585	Affx-152078735	AX-147209234	8186585	A01	CATCATCAGTTGGATTTAACCCACAAATATCACCA[C/T]CTCCTTCTTCAACCATGTAATCTTTAACAGATTTC	T/C
A01_8187478	Affx-152030380	AX-147209235	8187478	A01	GAAGAAAGAAATGATCTCCTCTTTGGTCTTTGATC[A/G]CATAAGGCGTAAGCCTAACATCAAAGATATTAAAT	A/G
A01_8187523	Affx-152082226	AX-147209236	8187523	A01	TAAGCCTAACATCAAAGATATTAAATGAATACTAG[G/T]ATTCGTTGCACTCCAAAAGATGATAAATTATGATA	T/G
A01_8187734	Affx-152078402	AX-147209237	8187734	A01	GGTATTTGCACCTTTACTACTAAGAAATGATTATC[A/G]AAGTTTGGGTGAATAATTTGATAAATCCATTTGAT	A/G
A01_8187937	Affx-152027400	AX-147209238	8187937	A01	GCTAAAAAGATAGATCTAGGGAGATTATCCATGCA[C/T]ATTTTGTATTCACTTCTAAAAGTATTGACCCCAAA	T/C
A01_8197180	Affx-152029328	AX-147209239	8197180	A01	ATTGTCTCTGCACATCAAGTGTTTGCTAAAATGCC[C/T]CAAAAGAACATCTTCTCTTGGAACGCCATCTTGGC	T/C
A01_8197798	Affx-152069020	AX-147209240	8197798	A01	AATCAGAGTCATGGAAAACAAGTGCACACACTCTC[A/G]ATTAAACTGGGATTGGAGGGAGACATCCATTTAAG	A/G
A01_8198308	Affx-152056355	AX-147209241	8198308	A01	GCTGGAAAACAGGTTCATGCAGCCTCTCAGAAGTT[C/T]GGGTTCTACGAGGATGAGTATGTTTCAAGTGGTCT	T/C
A01_8198481	Affx-152076776	AX-147209242	8198481	A01	GTTCTCAATAAATTCTCAGGACAATGAAGCTTTCT[A/C]TTTCTTTAAGCAGATGCGCCAATGCGGCTTCTTTC	A/C
A01_8198698	Affx-152044241	AX-147209243	8198698	A01	AAATGTGGAAATGTGGATCAAGCCAGATACTTTTT[C/T]GATATAATGCCAAGTAAAAACACTGTTACCTGGAA	T/C
A01_8204409	Affx-152067645	AX-147209244	8204409	A01	AAAACGGGTAATTTCAGGTTGTGTTTAATGAGTAG[A/G]ATAAGTAATTTAGTGCCTTTGGTATAAATGCAGAC	A/G
A01_8205744	Affx-152054990	AX-147209245	8205744	A01	GTGTGGTGGTTATAACCGCTAACTGCACCTGAAAC[A/G]CTTCATGGATGTATGATCTTTTTACAAAGCATGGG	A/G
A01_8212722	Affx-152064391	AX-147209246	8212722	A01	ATTCTCTCTGTCACTTCCAATGTTAGAATCACTGC[C/T]AGAAATCCAAACAAGAAAATTGGGATCTATTATGA	T/C
A01_8212761	Affx-152031528	AX-147209247	8212761	A01	AATCCAAACAAGAAAATTGGGATCTATTATGAAGG[C/T]GGGAGCCACATAAGTGCATGGTATAGTGGTGCTCA	T/C
A01_8212818	Affx-152052473	AX-147209248	8212818	A01	TATAGTGGTTCTCAACTTTGTGAAGGGTCTATGAT[A/C]AACTTCTATCAAGGTCATAAGAATACTACTGTTCT	A/C
A01_8213007	Affx-152028920	AX-147209249	8213007	A01	GTTAAATTTGGAAAATTGAAGCTTTTTAAGGTCAA[C/T]TTCAGGGTTAGGTGCAAGCTTGTGGTGAATAGCCT	T/C
A01_8217392	Affx-152034418	AX-147209250	8217392	A01	TCATTACTGTGGTGTCGTGAAGCGATCTCAATGTT[C/T]ACTACCGGAGACAGCTCCTTTTCAATATATTCTGG	T/C
A01_8217947	Affx-152032272	AX-147209251	8217947	A01	AACTTAGGGCGAAACAGAGGAATCCAACCACAGTT[A/G]ACGCAACACCCACCGTAGTTCTCCACACTTGCTTC	A/G
A01_8220940	Affx-152070295	AX-147209252	8220940	A01	AAGCCAAGAACCTATTTCCATTCTCATCAATCAAA[G/T]AACCAACATATGAACAATTCAACCTACAATTAGGA	T/G
A01_8221358	Affx-152073933	AX-147209253	8221358	A01	TGCAGGCCTAACATAGTACTCAACACCACTTTGAA[C/T]TTTGTTACCTTGTGTGTCAAGAACTGCAGAATTTG	T/C
A01_8223584	Affx-152050292	AX-147209254	8223584	A01	CCTTCAATGAAAGGTGTAAACTTTATGGAAATTTT[A/G]TTGTCCACAATAACATTTGGTTGACCAACATATAA	A/G
A01_8223722	Affx-152080269	AX-147209255	8223722	A01	CTAACATAGTACTCAGCATCACTTTGAATTGGGTT[A/G]CCATCTGTGTCAAGAACAGCAGGGTTTGAATCATC	A/G
A01_8228773	Affx-152057355	AX-147209256	8228773	A01	AGTGGCACCTTGTTTTCTTCTTCTGGTAATTGACC[A/C]CCAAGTGTTTGACGAAATGCCAAAAAGAATTTGCA	A/C
A01_8229021	Affx-152058085	AX-147209257	8229021	A01	TCATTGCCATTCAAGATCTCATCCTCGCAAATCCC[A/G]GGAATCCGTCCGTGTCCATTGACTTCCTCTCCAGG	A/G
A01_8229413	Affx-152069465	AX-147209258	8229413	A01	TGTGATGCCCATGAACCTAACACTCATTTGTTGAA[A/G]CTGGTTGAAGGTGTTCGTCGAAATGGTTTTAGAGC	A/G
A01_8229451	Affx-152054354	AX-147209259	8229451	A01	GGTTGAAGGTGTTCGTCGAAATGGTTTTAGAGCAG[A/C]CATTGAAGATTGGAGGGTTGTTGAGTGCTGCAAGG	A/C
A01_8230666	Affx-152068694	AX-147209260	8230666	A01	ATATTGTGATTTGTGAATCTTGTATGTAGCACTTT[C/T]TTGTCTCTAATGGTTTGGCGCATTTGTTGTATAGA	T/C
A01_8232673	Affx-152029922	AX-147209261	8232673	A01	AGATTTTGGAAGGTGGAAAGTTATGATGCTTCTTT[A/G]TGGTTTCCAAGGATTAATAGGGTTGAAGGTTATCC	A/G
A01_8287341	Affx-152068973	AX-147209262	8287341	A01	CCCTCGTAGAAGATGTGATAGAAGTGGCCAATCCC[A/G]ACCTGAAGCTTATAGTCCAAGCCCTTGAGTGTTGC	A/G
A01_8291184	Affx-152047100	AX-147209263	8291184	A01	CCACTACCTAGTGTAGCATCAATGTGCTGTCTAAG[C/T]TGTGCTCCCTGTGATACAAAGAAAGAGAAGAATCA	T/C
A01_8293945	Affx-152044223	AX-147209264	8293945	A01	GATGTAGCAAGCAATGATAAGTCATTTTTCATGCT[A/C]AAGAAATCAAATCCCTTGACTGATAAACGCCTTTC	A/C
A01_8297156	Affx-152073350	AX-147209265	8297156	A01	GACAGCATGGATCTCAAAGATCTTTTTGAGTTCCA[A/G]GAGGAGCTCAGTGATCCTAATGCTCCTTTCGCCAT	A/G
A01_8297231	Affx-152039138	AX-147209266	8297231	A01	CTGATGATTGATTGTGTGTTGCACACACAAGCACA[A/G]CTTCAGCTTGTCCACATTCTGTATTTCTTTTGCTA	A/G
A01_8297932	Affx-152045570	AX-147209267	8297932	A01	TGCTGCACTGCTGTTTTTGTATCATTCAGTGATTG[G/T]GCTAGTGCCTTTCGTTCGTAGTATGCTCGAATCTG	T/G
A01_8307983	Affx-152078086	AX-147209268	8307983	A01	TATCCATCAGTTGAAAGTAGCCAGCTTCTAGTATT[G/T]TGCAGAAAGTCCAATTCCAGGCTTGTAGAATCAAA	T/G
A01_8308303	Affx-152067259	AX-147209269	8308303	A01	AAGAACCCAAGACTGAAGTCCCAAACACTTTATTG[C/T]TTCAACAGTTGTCATCTTGCATGTATTCTTAAAGA	T/C
A01_8308397	Affx-152036625	AX-147209270	8308397	A01	CTTGGGATTGCAGATATTTTTGACACAGTGTCACC[A/G]ATTTTTGCTTGCAGCTCCGGATCCTCCTCATCCCG	A/G
A01_8309655	Affx-152065420	AX-147209271	8309655	A01	ACGGATTCCATCTCCTTCAACAAAGAGATTCTCCA[G/T]TTTATAGAATCACTGTCGTGTGCTTCATCGCTCTG	T/G
A01_8312225	Affx-152032694	AX-147209272	8312225	A01	CCTTAGCACTTACAAGTGCAAACCTTAGTGGACAG[C/T]CAAGTAGTGTTTGCATCAGAGATTTTGAGAATCTT	T/C
A01_8317014	Affx-152037957	AX-147209273	8317014	A01	GGAACTAAGCATTCCTTCCTCTCAAAAATCGGAGG[A/G]CAATGGCGTTCCAACAAAGTAAGCCGGTAGGAGCC	A/G
A01_8317160	Affx-152028378	AX-147209274	8317160	A01	CACCATGAAAAAGAGCAACCATTAGTAATATTACC[C/T]TTGGATCGGTGCATGGTGTGTAGTCTTGATAGTCA	T/C
A01_8318086	Affx-152050224	AX-147209275	8318086	A01	GACACTTGGTGCTTTTGTAAGGCGCACTTTTGTCT[C/T]TATGATGATGACATTGGGCCCTAAACACACAACAA	T/C
A01_8318485	Affx-152058248	AX-147209276	8318485	A01	GGTAGGTGGAAAAAGGGACCATGAGAGTTGAAAAA[A/G]ATGGTCAGAAACGTACCTAAAAGGCTAAAGACTAA	A/G
A01_8335443	Affx-152059957	AX-147209277	8335443	A01	TGTCCTCGTTGTCAAGATCGGGAAGCTCAGAACTC[A/G]CTGAGAATTTCATCCATCTCTTTTTCTCCAGAAAT	A/G
A01_8335663	Affx-152060703	AX-147209278	8335663	A01	GTAAGGCCTAGGTGCATTTGGCTGCTTGATCCTCA[A/G]CACTACAAACGCAATAAACTCCAGGATCATTCCGA	A/G
A01_8335874	Affx-152028643	AX-147209279	8335874	A01	GCCCTCTCAGCCATCCCTAGAAGTTGGAAAGAGTC[A/G]CTGCTCATTTCGGCAACAAACATTCCCATATTTGA	A/G
A01_8336107	Affx-152078001	AX-147209280	8336107	A01	GTAAAAGAGAGCCTTGGGAAGAGTTTTCTTTGGAT[C/T]TTCCACTTCTCCGGCAAGAGTACTTATGGAGTCCC	T/C
A01_8341659	Affx-152060650	AX-147209281	8341659	A01	GATGACTCTTGGTAGCTATATTATGCTTGGACAGT[A/G]TTGCTATGGGCATTTGTCTGATGAAACAGAAATGG	A/G
A01_8356129	Affx-152072358	AX-147209282	8356129	A01	GAATGGTGAACTGAACAGGCAGGTTCAATTCTTCG[A/G]CAAGTATCTTAGGGCAGAGCTTCAGAGAGAAGAGA	A/G
A01_8358703	Affx-152066683	AX-147209283	8358703	A01	CAAAACTGCACCAACAACTTCTCTAGGAGAATCAA[C/T]CATTGCAATTTTCCCTGCAAGATCAGGCCGCCACA	T/C
A01_8360262	Affx-152065424	AX-147209284	8360262	A01	ACCGTTTGATCCTCGTTAACGGAGGAAGCAGCGGT[A/G]GCAACAGAGGGCATAGATGCCGAACAAGCTCGAAC	A/G
A01_8391582	Affx-152038574	AX-147209285	8391582	A01	TATTGTCTAGCACCATATTCTTCTAAATCCACCAC[A/C]AGGATAAGCTTCGGTTCCGATGCCCTTCTTTCTGG	A/C
A01_8446955	Affx-152030187	AX-147209286	8446955	A01	CATCAGGGGGCTCAACATTTATTATTGCAACACAC[C/T]TTAGCTTGTTCCAAGCCATTCATCACTCCATCTTC	T/C
A01_8448769	Affx-152081666	AX-147209287	8448769	A01	AAAACCAATTTGCACTACAGAGGAGGAAGAATTTT[C/T]GTTGCTGTCATTGAAGACTTGCTGGCAAAAGGAAT	T/C
A01_8455652	Affx-152046291	AX-147209288	8455652	A01	TTAATAAAGTCAGAAGGATCTGGTTTTGTTCCAAT[A/C]ACTTATTTGGAGGATGCAGAGTCAAAAGGAGCCGG	A/C
A01_8456650	Affx-152054388	AX-147209289	8456650	A01	TTCCTACCAAATGGCGCTAGAGTGAAATGCGTGCC[A/G]GATGCCGGCTATTTTATCCATCTGTATGACTCCTT	A/G
A01_8456926	Affx-152059344	AX-147209290	8456926	A01	TTGTCATAGGGATCAGCAAAGTATTTGTCTAAATC[C/T]TGCACTTCAAAATATGGAGCTGGCCTGGTAAGTCT	T/C
A01_8477937	Affx-152056959	AX-147209291	8477937	A01	GGAGATATCAAGAATTTGGCAATGGTTAAATCTTC[C/T]AGTATGTGTACTGTTATTGGTAAAGTCAGAAGGAT	T/C
A01_8478010	Affx-152058237	AX-147209292	8478010	A01	GGTTTTGTTCCAATCACTTACTTGGAGGATGCAGA[A/G]TCAAAAGGAGCTGGTAACGAACAATTGTTTTGGTG	A/G
A01_8478934	Affx-152065764	AX-147209293	8478934	A01	GCTCTGCTGGAGGATTGGCTGCTATATTGAACTGC[A/G]ATCGCTTCAAATCCTTCCTACCAAATGGTGCCAGA	A/G
A01_8483088	Affx-152062007	AX-147209294	8483088	A01	TCCCCTATTCTAGATAGTATGCTTAAGGCTAAACT[C/T]GCAAGAACTCTGGAATATGCTTCCAGAATGGAATG	T/C
A01_8483843	Affx-152035689	AX-147209295	8483843	A01	TTCTCCACTGCTTGATTCAGCTGTCAAAACCATGT[A/G]CAATTCCTCTCCCAGGCTTGCCTTTCCAGACTGAA	A/G
A01_8503389	Affx-152075429	AX-147209296	8503389	A01	ACTCGTTCTTCACCATCTCGTTGAAGAACCTCTCG[A/G]CCACATGAACCTTCTTGTTCCTCACCAAACACTCA	A/G
A01_8575794	Affx-152034351	AX-147209297	8575794	A01	GGTTATATATATGTATCTGAATTGCAAAGAGCGGC[A/G]AGCAAGTTGTAAGTGCGTGTAAGGATGGAAGAGAA	A/G
A01_8576132	Affx-152076606	AX-147209298	8576132	A01	ATCTTCTCAATCATCATCACTTTCCAACTTCTACA[A/G]CACTTCTGCTTCCATGCCTCCTACACCTCACCGTG	A/G
A01_8581318	Affx-152058457	AX-147209299	8581318	A01	AGGAAGGAAAGTAGCATATCATCTCCATCTCTATC[C/T]ATTGAATGTGATGCAGTTGTTATAGGTTCCGGTTC	T/C
A01_8584511	Affx-152065255	AX-147209300	8584511	A01	ATGGTAGCACAAGTCTTATTTGGAAGGAAAAAGTG[C/T]CAACCACCACAAAGGATTTGAACAACAACAACTTC	T/C
A01_8584587	Affx-152047960	AX-147209301	8584587	A01	AGTACCAAGTTATGTTTCTGTTCCTTGAGTACCTT[A/G]TCTTACCTTTTGTTCCTTCCTTATTCCCTTTTCTC	A/G
A01_8626204	Affx-152042293	AX-147209302	8626204	A01	AGGGCTTCTTCCCATTTTCCCTCTGCACTATAAAT[A/G]TTTGAAAGTAGAACATACGAAGCATGATGGCTGGG	A/G
A01_8626249	Affx-152068663	AX-147209303	8626249	A01	AGAACATACGAAGCATGATGGCTGGGATTTAATTC[C/T]ATCATCTTCAGAGCAGATTTTTCTCCAATCTTTGT	T/C
A01_8626445	Affx-152059922	AX-147209304	8626445	A01	AATGCTCGGATTCTGGCTTAATCTTGTATCTATGA[A/C]GCATCAATGTAAAGAAATTCGAAATATCTTCAACA	A/C
A01_8626486	Affx-152075666	AX-147209305	8626486	A01	AATGTAAAGAAATTCGAAATATCTTCAACATAACC[A/G]CCATGACTACAAGCTGATAACAGAGCTAAGAAAGT	A/G
A01_8626549	Affx-152050795	AX-147209306	8626549	A01	AAGAAAGTTACACGGTTAGGCATCAAGCCATTCTT[C/T]TCCAACATACTGAAAACTTTTATGGCTTCCAATGC	T/C
A01_8626809	Affx-152059980	AX-147209307	8626809	A01	CACATCTATTGCTGAAAGCTGCGAACAAGCTGAGA[C/T]GCATAAAGGAAGGCTATAACTGGTGAAAGTGATTC	T/C
A01_8626977	Affx-152064009	AX-147209308	8626977	A01	ATGAACAATGTCAAGAAAAGCTTTGTAGGAACAAT[C/T]CACTTGTTTACACTCAGAGTACATGTGGACTAATG	T/C
A01_8627799	Affx-152028945	AX-147209309	8627799	A01	CATTTCACTAAACAACCTCTTCACCACACCAAATT[C/T]ACCAACTTGAGCAAATCCAGAAACCATGACATTCC	T/C
A01_8628395	Affx-152060744	AX-147209310	8628395	A01	ATTTAGTTGGCACACGATGATGGTCAAATAGCACA[G/T]GCATTGGCCTTTGGACAATTCATCCAAATTTCCAC	T/G
A01_8653737	Affx-152047535	AX-147209311	8653737	A01	AGTTAGCAGTGGTTCCTGTTCTTCAATTTGCGACA[A/G]AGGTTACAGTAATGGCGTGGAGAAATGGGTGTGAG	A/G
A01_8654931	Affx-152059784	AX-147209312	8654931	A01	GTTCCTCCACTCGACAAAAAGATGCCCGCTTTGGA[A/G]ACTTTCCGACTGACCAAAGAGCTGGTTCAGCAAAG	A/G
A01_8656099	Affx-152034248	AX-147209313	8656099	A01	CTTCTAGCTGATGACAAGATATGGGATCAGAATGG[C/T]TTTAATGATATCGTACGCAAAAGCCTAGGACCATC	T/C
A01_8658292	Affx-152044189	AX-147209314	8658292	A01	GAGAGATTCAGAAACCGTGTCAAGCGATACGTAGG[C/T]ATATGGTGCTGCGTGCTTGATCATGATCCCGGTCA	T/C
A01_8663496	Affx-152031088	AX-147209315	8663496	A01	ATCATTGGAAACGGAACTCACCGAATTGAAATTGA[A/G]GAAGAAGAAATTGAGAAATTAGGAGAAGAAATTGG	A/G
A01_8697091	Affx-152075695	AX-147209316	8697091	A01	GCAAACTTATCTGTCATTGCATTTTCATACTTCTT[C/T]GGAGCTCTACTAATGGTGATCACATCAATGTTCGT	T/C
A01_8697589	Affx-152057989	AX-147209317	8697589	A01	TCACAAATGTTTTCCTTGTTTCTCCAGGGTGTTAT[A/C]GCATCTGCCCTTAACTATGGACTGATTACATGGTG	A/C
A01_8697736	Affx-152071545	AX-147209318	8697736	A01	ATTTTCCTTGGAAGTCCAATTTACATGGGAAGGTA[C/T]GTCTCCTATTTTGATGCATTGTTCAATAAGTAGAG	T/C
A01_8701474	Affx-152073012	AX-147209319	8701474	A01	GCCAGATTTGGGCTTCGCAATTTTGATTTACTTGA[C/T]ACGAAGATAAATCCTCTCATTCTTATTCCCATTTT	T/C
A01_8701534	Affx-152027890	AX-147209320	8701534	A01	ATTCCCATTTTGATCCTTTCCTTTATTCTACTTCT[G/T]TGCGCTTTATCATGTGTTAGCAATTGGATGCCAAG	T/G
A01_8702055	Affx-152049942	AX-147209321	8702055	A01	GATAGACCATTTAGCCTTGGGGTTGATAATAGTGT[C/T]GGCATCCAGCTTGCAGAATCTTCATTTTACCCGTC	T/C
A01_8703736	Affx-152075342	AX-147209322	8703736	A01	AGGACTCAAATCAGTTTATTTGTGAATTTGGTTAA[A/G]AATATAAGGACTTGCTAACCAGGCATTTGAGATAG	A/G
A01_8703841	Affx-152046838	AX-147209323	8703841	A01	CACACAGTTTCTTCCAATTCTTCCACTAGAAACAG[A/G]CACTTAACATGCACTAATGACATTGCGTTTAGATT	A/G
A01_8703879	Affx-152064468	AX-147209324	8703879	A01	CTTAACATGCACTAATGACATTGCGTTTAGATTCT[A/C]TTTTTAAGATAGTAAACACATTAATTCGTTTAGTT	A/C
A01_8704162	Affx-152037589	AX-147209325	8704162	A01	TTTTTCTTTTTTGTGTGAAAATTCTTAGTCCTCTA[A/G]TTAGACCCTACCTGCCTCAGATCTATTGTAATAAT	A/G
A01_8704217	Affx-152047706	AX-147209326	8704217	A01	GATCTATTGTAATAATAATTATCTTCTTTTCTTTC[G/T]CAACCTCCAACTACCCACTCTCTTCTTTCTGCTCC	T/G
A01_8706366	Affx-152040895	AX-147209327	8706366	A01	TGTAATAAGAAAATTGACATAATTATTGGTGATCC[A/G]GTTCAATTTGACCTTCCAGCAATGAGGCAAACGGC	A/G
A01_8712588	Affx-152040391	AX-147209328	8712588	A01	TTGGACTGTTTCTGACTTCATCCTCAGAGATCTTT[C/T]TCTCTCTTCAACCTTTTTCAGACACAATTTGTTGT	T/C
A01_8712641	Affx-152051729	AX-147209329	8712641	A01	TCAGACACAATTTGTTGTTGCTACTCTCTTGGTGG[C/T]GTTCTAAAGGTTGGATTTTCCCTCCTCCAAGTTGT	T/C
A01_8715616	Affx-152041813	AX-147209330	8715616	A01	TCTGCATTACAAATCTTGGCTGAGATTGGATTTCT[G/T]AGCTCACCTGAAGCATGCACGTATGTGATTCTCAT	T/G
A01_8716576	Affx-152059244	AX-147209331	8716576	A01	ACGGTCTGCTGCTACTGGTTCTTTGAATGGGGATA[C/T]TTCTAATAATTTTAAGCCTCCTAACTTGGAGTTGT	T/C
A01_8717129	Affx-152076954	AX-147209332	8717129	A01	TTAGATCATTATGCAGTGAAAAAGATAAGGCACTT[A/C]AGGTGAAAGTCTTGAATTCATGGAATGAGCTAAAC	A/C
A01_8718355	Affx-152080222	AX-147209333	8718355	A01	GACCGTGTGTTTGATGGTGGTGCAAGTCAAGAGAG[C/T]GTATTTGATGATACAAAGGCAAGTCTTAGTACAAC	T/C
A01_8719784	Affx-152056244	AX-147209334	8719784	A01	CGAGTGAGGTCAATAGTGAATGATCCTAGCAAGAA[C/T]GTTTCTTCGAAAGAGATAGCACGACTGAAGAAGTT	T/C
A01_8722297	Affx-152034941	AX-147209335	8722297	A01	ATTGAGAGGTTATGAAACAAACCGTGTTCTTCTGA[G/T]ATAAGATAGAATCCTTGCTCCAATTCTCTTTCCAA	T/G
A01_8722351	Affx-152050043	AX-147209336	8722351	A01	TCCAATTCTCTTTCCAACAATAGCTGAGGGGATCA[C/T]AAATGGAATTGCAACATCCTGATCTGTCTCATCAA	T/C
A01_8745999	Affx-152075410	AX-147209337	8745999	A01	GGATTCTGCCCTTAGTTCTTGGGATGGGACCACTT[C/T]GGATGATTCAGATGAAGCAGACAATCAAATATACA	T/C
A01_8746316	Affx-152034371	AX-147209338	8746316	A01	TTAATTCCGAAATTGGTTCACTTTCCTTAGAGCAG[A/C]TAGACAGAAACCCCACAGCTGAACCAAATTCATCT	A/C
A01_8746593	Affx-152062896	AX-147209339	8746593	A01	AAGATCAAGGAAAAGGCTGTACTAAGTGATGTTTT[C/T]GCCAAGTATGGATCAAAAGCTGCCGTAGCTGCTTC	T/C
A01_8767153	Affx-152084333	AX-147209340	8767153	A01	TCACAATAAGAGAAGTTGTAAAAAGCAGAAGGAAG[C/T]TATGGGTAAAGCGAGTTTTGCACCGCAAGCACCAG	T/C
A01_8777664	Affx-152063423	AX-147209341	8777664	A01	GAAATTTTGTCACCGCTTCCTTCATAAGCACACCA[C/T]ACTCGCATTGACGATTGGAACTTCAACAGCCACCG	T/C
A01_8779575	Affx-152062950	AX-147209342	8779575	A01	ATACCTGGTGGAGTGCAAGAAACATTTCTCATGGA[A/G]CATGGTACTGAGGTGTGTTCCATCTCACTCCTTTT	A/G
A01_8782882	Affx-152026998	AX-147209343	8782882	A01	TTGAATTCTGTGCTGCTGCATTAAGCGTACATTAG[C/T]TCGAAGTTCTGGATCGCTGGGAACAACATGCCCGA	T/C
A01_8888170	Affx-152046284	AX-147209344	8888170	A01	AGAGCGAGAAACATGGCAGAGGAGAAGGTGTTCAG[A/G]TCCAATGAAGTGTTCGCCGGCGATGTGTCTTCTTG	A/G
A01_8892774	Affx-152049489	AX-147209345	8892774	A01	TTGAGACACATATGGACTTGGTTGGGTTTTACATC[A/G]GTGTCGAAGAAAAATTTTCTGTCGCTATTGGATTC	A/G
A01_8892852	Affx-152045466	AX-147209346	8892852	A01	AGTTGCATTCTTGTGCCTGGTGGATGGCGAGAAAT[A/C]TCTCTCATGGAGTATAGTTCTGAGGTCCATTTAAT	A/C
A01_8926579	Affx-152068852	AX-147209347	8926579	A01	CATTGGTAGTTATTGTTTGTGTCTTTGCGACTGCA[A/G]TGGGAGATTTTAGAATGTAATGAATGTGTTAATTC	A/G
A01_8926749	Affx-152029561	AX-147209348	8926749	A01	AGTTCGCAATACTGGTGTTTTAGGTTACGCAATGT[C/T]TGTGGTACTTTTAGAAGCATCGTGCTCTGGTGTAA	T/C
A01_8929410	Affx-152049052	AX-147209349	8929410	A01	TGGTGCCTTGGCAAATCCTCTTTTAGCTTCAGAAT[C/T]GGCACTTAACGGACTAAATGATTCAGTTCTGGAGG	T/C
A01_8935133	Affx-152044440	AX-147209350	8935133	A01	TCTCTGTTGTGCCAACTAAGGATCTTATAGGGCCA[C/T]TAAGCATCAATTTAAGTTGATTTTCCAATTTAGAA	T/C
A01_8938345	Affx-152070162	AX-147209351	8938345	A01	CTATATATAGTCAGATATCTATAATTGGTGGAAAC[C/T]AAATTGGAAGTTGATTCTCAATTTTGCAAGGGCCA	T/C
A01_8938932	Affx-152054803	AX-147209352	8938932	A01	CCAATACCATTCAAACGTCCAATGTATGTTGTGGT[A/G]GGTAAACCTATTGAGGTCAACAAAAATCCAGAACC	A/G
A01_8939166	Affx-152047001	AX-147209353	8939166	A01	ATGGAAAATAAATTTTAGGTTGCCAAAGTACATAG[C/T]CAGTTTATTGAAGCACTTCAAGATCTTTTTGAACG	T/C
A01_8939207	Affx-152035499	AX-147209354	8939207	A01	TATTGAAGCACTTCAAGATCTTTTTGAACGTTACA[A/G]AACTCAAGCTGGGTATCCAAACCTTTCGTTGAAAA	A/G
A01_8942047	Affx-152059968	AX-147209355	8942047	A01	GCACCCATTATAAGTGTGACGGTTGGAATGGCTGC[A/G]TCACTGAAAATTGAAAATGAGATGTATTCTTTAGA	A/G
A01_8944361	Affx-152076117	AX-147209356	8944361	A01	AATTAGTTATGATCACAAAACAATACTCACACTAA[C/T]AGAAAACTCTCCAAAGTAATTGTTTTGGCCAAACT	T/C
A01_8953228	Affx-152036502	AX-147209357	8953228	A01	ATCATACCTACAGAAGTTGCAGGAGGAAGTGCATA[C/T]TGAAGCATAAGAACAAACTGATATAAATTGTATGA	T/C
A01_8953340	Affx-152070231	AX-147209358	8953340	A01	CACCCAATAATGGTGATAATATGAACCGCACTACC[A/G]TAATCCCTATTATTAGATACCAGCTTATTCCTGAT	A/G
A01_8953538	Affx-152043888	AX-147209359	8953538	A01	GCTCCTACTATCAAAGTCATGGACACAATTGTTCC[C/T]TCCCTGCGATTAGGTATATAATAAGTTTTTTTTTT	T/C
A01_8957588	Affx-152061733	AX-147209360	8957588	A01	CCAAGAAGAGTGATCAATAGTGTCTCCAGAACAGG[A/C]ACTAATGCCACCAAAAACAGGTCCCAAAATGCCAT	A/C
A01_8958652	Affx-152078016	AX-147209361	8958652	A01	TTAACTCAAGAAGTCACCATAGACTCCAAGTCCAA[C/T]TCTTCGTCAGAATCTATCACCTCTTCAAAATTATA	T/C
A01_8960707	Affx-152076386	AX-147209362	8960707	A01	GATGTGCAGTATTTTGATTCGTGATTCCCACGTAG[A/C]AGATATACATTATGAGGCATAAACACCTGATCCAA	A/C
A01_8969159	Affx-152069483	AX-147209363	8969159	A01	GCTAATTTCCTCACCAAATTTGGTTCCAAAGTGTA[C/T]ATAATCCATAGAAGGGACAATTTTAGAGCTTCTAA	T/C
A01_8971267	Affx-152029118	AX-147209364	8971267	A01	TTCCCAGATGCTAATGGAAATATTGTTGGTGCAGG[A/G]TGTATGGCAGCACTGGATGCAGAGCATTACTTGCA	A/G
A01_8984724	Affx-152039961	AX-147209365	8984724	A01	GTTTTCAGAACCTTAAGTAGCCTTGCAAATCTCTG[A/G]AGGAAACATGCTTCTGTATATTCCAAATTCTATGT	A/G
A01_8992661	Affx-152032233	AX-147209366	8992661	A01	CCAGAAGAGGTCATCACTGGAGCTTGTAATCTCAA[C/T]GACAGAAACCTCTAGTGATACTGATAGTGTTGATT	T/C
A01_8992725	Affx-152028558	AX-147209367	8992725	A01	GTTGATTCTGTTGTTCCTTCAACCTATGTTGGTCA[A/G]TTTGCTCGGATACTTGAGCTAGGAGATAATGTTGA	A/G
A01_8994090	Affx-152070167	AX-147209368	8994090	A01	ACCTATTTGGACATTGGATGATTGTATGCAAAGTG[G/T]TCCAATTAAAGATTCCGTTCTTGTGTTATCTGGTC	T/G
A01_8994148	Affx-152030942	AX-147209369	8994148	A01	GTGTTATCTGGTCAGAAGATCATCCAAGTTGAAGA[A/G]CCAGAACCACAGGTAGATGTTCGTCTTGGTGCCTT	A/G
A01_8994721	Affx-152056761	AX-147209370	8994721	A01	GCTTCAGAATCTAATATTTCACAATCACTTCCCTT[A/G]AACCAAAAAACTCTGCTCATTGTCAGCGCAAAGAA	A/G
A01_8995079	Affx-152065942	AX-147209371	8995079	A01	ACATGAATGTCGAGCTACCACCATTGATTGTGAAT[C/T]TGGAATGTCCTCCTTATGCCATCTTGGGAGACCCC	T/C
A01_8997162	Affx-152053685	AX-147209372	8997162	A01	AGTCTATCTATCCCGCCAAATGCCCTCGAAAGATT[A/C]GATTCGAGCATATCATCGAAGGCAAATGATTCCGA	A/C
A01_8999827	Affx-152068014	AX-147209373	8999827	A01	AGTTTATGGCAGAAGAGTTAACTCTAAGGCTGAGC[G/T]GCATTCTTGGTCTCTTTCCTATATAAACAATCATT	T/G
A01_9000963	Affx-152068594	AX-147209374	9000963	A01	CATACATACAGGCATGCTCTGACAAAATCACCGTC[A/G]AAACATCAACCTATGTCAGATTGACCACAACTTGC	A/G
A01_9001825	Affx-152030450	AX-147209375	9001825	A01	AAACTTAAAGGGCGGCTTAACCAACATACATCAAG[C/T]TCTATCAACCTATCTACAATAGCAGGCAGCATCGT	T/C
A01_9006215	Affx-152077291	AX-147209376	9006215	A01	AATCTCTCAGAAAACTGAGGAAACAGCGTGCTTCC[A/G]CCGGTTAAAATTATGCTGCCAAAAGGAAAATCGCA	A/G
A01_9006658	Affx-152069164	AX-147209377	9006658	A01	GCAGGTTGGAAGATCATCTCAGGGACAAGAAACCG[C/T]TCATTTGTCAAGTCAAATTCCTACAAATAATAAAA	T/C
A01_9013891	Affx-152037778	AX-147209378	9013891	A01	ATTTCATTATGCTCTTTCTTCTCGGGAAAAAGCAT[G/T]AGCGTTTTCTTAATTGGTTCATCTCCGGAAGAAGG	T/G
A01_9022835	Affx-152045157	AX-147209379	9022835	A01	CAGTTCACGGTACCAGCAACATCGGATAACTCTTT[A/G]GGTGTATAGTTATAGAATGTGGGTGTAAAAGCATT	A/G
A01_9024837	Affx-152039516	AX-147209380	9024837	A01	TTGGAGTCTGTCGATGTCGTCAAACTCATCAATTC[A/G]TTCATTTGAGTAGGATTTCACTCGTATAGCCCAGT	A/G
A01_9034912	Affx-152053968	AX-147209381	9034912	A01	CTTGCTGCACAAAGCATTGATCAAGGCTCTTTTGG[C/T]ACCCACCATGACAATTTGCAAGCTCCATTGCTCTC	T/C
[truncated: 56,235 more rows]
