# Supplementary material for: Genetic mapping identifies genomic regions and candidate genes for seed weight and shelling percentage in groundnut
Source: Front Genet. 2023 Mar 16;14:1128182. doi: 10.3389/fgene.2023.1128182 (PMC10061104; doi:10.3389/fgene.2023.1128182)
Supplement: Supplementary file 6 [file Table5.XLSX]

## Sheet: Supplementary Table 5
Supplementary Table 5. Expression of candidate genes in major QTL regions of hundred seed weight
	Araip Ids	Arahy	Gene ID | Annotation	Cotyledons	Emerging radicle	Hypocotyl	Embryo	Root_seedling	Shoot_seedling	Immature bud	Flower	Seeds_05	Seeds_15	Pre-soaked seeds	Leaves_veg	Root_veg	Stem_veg	Seeds _25	Nodules	Pod wall_immature	Pod wall_mature	Leaves_senescence
qHSW_B05.1	Araip.W1XHN	arahy.87AMRL.1	Araip.W1XHN | protein YLS7-like	5.5877	10.9548	6.1216	19.7114	5.6688	11.9766	4.8615	3.2475	10.4434	16.7173	2.7164	6.7376	5.0817	6.2337	10.607	7.2637	18.1878	3.6397	4.076
	Araip.Y0XXQ	arahy.794JCX.1	Araip.Y0XXQ | protein YLS7-like	0	1.029	0	0	0	0	0	0	0	1.026	0	1.2945	0	0	0	0	0	0	0
	Araip.QEE5K	arahy.V2X1KQ.1	Araip.QEE5K | serine/threonine-protein phosphatase 7 long form homolog	0	0	0	0	0	0	1.1604	3.0094	0	0	0	0	0	0	0	0	0	0	0
	Araip.IJC5B	arahy.D6EDPL.2	Araip.IJC5B | nodulin MtN21 /EamA-like transporter family protein	20.7279	0	2.8188	0	0	1.8797	6.1835	65.423	0	0	0	14.039	0	3.3499	0	0	0	0	4.1424
	Araip.FGM9R	arahy.XK2UET.1	Araip.FGM9R | Acyl-CoA N-acyltransferases (NAT) superfamily protein	5.7323	3.4867	4.5667	1.8372	4.7477	5.8534	3.216	4.1216	5.6244	4.5828	7.3291	6.9342	4.6876	3.0974	3.6881	2.5321	5.3275	7.2611	7.4162
qHSW_B06.1	Araip.JGK52	arahy.EIHU0P.1	Araip.JGK52 | spermidine hydroxycinnamoyl transferase-like	6.049	1.929	1.012	1.1696	4.2213	1.2262	5.0502	1.7128	1.541	0	0	2.5607	4.1307	4.2895	4.4807	4.809	1.819	6.9577	9.1107
	Araip.J2AQK	arahy.CS6G3T.1	Araip.J2AQK | spermidine hydroxycinnamoyl transferase-like	1.6692	39.0351	22.2801	38.0411	10.0611	49.8897	6.3898	12.1765	24.4112	18.8093	0	26.3815	9.6211	8.0096	18.4191	26.849	9.5842	1.1113	3.2286
	Araip.6N0ZN	arahy.A2IWKV.1	Araip.6N0ZN | myb transcription factor	0	0	0	0	0	0	1.1977	0	0	1.066	0	0	0	0	0	1.2223	0	0	0
qHSW_B09.1	Araip.M2BYP	arahy.2B1HMX.1	Araip.M2BYP | Lipid transfer protein	0	4.9431	5.4272	0	0	5.8897	0	5.1404	3.3497	3.0157	0	10.5764	0	2.3611	2.2074	1.9576	3.6201	0	0
	Araip.4HV2H	arahy.JWC1SR.1	Araip.4HV2H | sugar transporter 6	0	0	0	0	0	0	16.1102	15.7166	0	0	0	0	0	0	0	0	0	0	0
	Araip.U0WFW	arahy.WQF7L9.1	Araip.U0WFW | Seed maturation protein	0	0	0	1.1131	0	0	0	0	0	0	401.405	0	1.3941	0	4.5474	2.3823	0	0	0
	Araip.A4X5Z	arahy.YXZ2NC.1	Araip.A4X5Z | Cytochrome P450 superfamily protein	0	1.6921	0	0	0	0	0	6.9561	0	0	0	0	0	0	0	0	0	1.2945	0
	Araip.9SE5V	arahy.8J0WZK.1	Araip.9SE5V | EPIDERMAL PATTERNING FACTOR-like protein 4-like	0	1.694	1.3883	4.6119	0	3.2967	10.6524	31.1442	13.8245	11.6769	0	0	0	1.5587	1.6466	0	7.8061	1.0497	0
	Araip.D6PZJ	arahy.B9PVT7.1	Araip.D6PZJ | seed linoleate 9S-lipoxygenase	15.4788	11.3029	15.289	10.8248	25.0231	15.7063	5.2855	9.8581	20.6614	27.6632	0	6.6297	16.567	14.0464	6.0345	6.5008	24.185	3.2982	0
	Araip.Q00X2	arahy.94CY91.1	Araip.Q00X2 | spermidine synthase 1	2.3385	3.8528	5.7838	3.878	8.8932	5.0791	0	4.2085	7.0785	6.7648	0	3.332	6.1786	5.2939	1.2406	1.7325	5.488	1.6291	0
	Araip.8Z3VM	arahy.PVFB8V.2	Araip.8Z3VM | spermidine synthase 1	2.1203	12.3598	10.5957	6.0037	11.7987	10.3626	0	0	13.3272	8.0214	0	5.8026	9.3486	9.6567	0	0	8.361	0	0
	Araip.YK09Y	arahy.114EL0.2	Araip.YK09Y | protein TIFY 4B-like isoform (BIG SEED locus)	9.68	5.732	13.7101	8.5318	4.5366	7.3056	4.3416	3.9259	8.7808	6.7418	4.12	5.9538	4.5932	5.2404	5.3841	4.3008	4.4162	6.016	5.345
